# Supplementary material for: Bioinspired artificial antioxidases for efficient redox homeostasis and maxillofacial bone regeneration
Source: Nat Commun. 2025 Jan 20;16:856. doi: 10.1038/s41467-025-56179-0 (PMC11746915; doi:10.1038/s41467-025-56179-0)
Supplement: Supplementary file 3 — Supplementary Data 1 [file 41467_2025_56179_MOESM3_ESM.txt]

0-2                                     
   1.00000000000000     
    12.0522003174000005    0.0000000000000000    0.0000000000000000
     6.0261001587000003   10.4375116464000008    0.0000000000000000
     0.0000000000000000    0.0000000000000000   25.0000000000000000
   Co   Ni   O    H    Ru
     8     8    34    18     1
Direct
  0.4320304984717714  0.2824119971494268  0.2577604061247402
  0.1816727722587393  0.0345102206197983  0.2579986448801972
  0.9334811176771458  0.2824547065286446  0.2612243224466000
  0.6812258890035537  0.0375511640298872  0.2621394895875446
  0.4364188283043926  0.7855204641022345  0.2440610174498236
  0.1859525706614302  0.5379613191528719  0.2582017661370453
  0.9283268604576894  0.7938127088578547  0.2596244334695164
  0.6926394072164651  0.5340917518421266  0.2502635531249628
  0.1932186473255020  0.2887222203627138  0.2616864039200574
  0.4428747135077125  0.0414232947006844  0.2599834035750776
  0.6883316770953026  0.2930526786073944  0.2668862119067022
  0.9379552249900964  0.0488073705274270  0.2676600080742931
  0.1868026153294872  0.7959285711048801  0.2559357281064591
  0.4304983615790073  0.5643872715511866  0.2112833152576704
  0.6925919119458673  0.7954153950306658  0.2588054638685414
  0.9410153535818184  0.5452385235747848  0.2609707348014522
  0.1126560302465939  0.4608200311594445  0.3028290002549976
  0.3646472339565281  0.2061690683859145  0.2966530482910752
  0.3339505943730143  0.4803464351768834  0.3133168668661648
  0.0989619474533694  0.2000606942870611  0.3001871543335007
  0.2709995519947117  0.3856154766608307  0.2240633747113634
  0.0188898143039173  0.1334574755278424  0.2226150779023564
  0.0178023885690086  0.3684142257275833  0.2253164918821969
  0.2650572160980386  0.1193482227060344  0.2207666806631279
  0.5954342752581454  0.4666069470427049  0.3104263906177809
  0.8591761621654417  0.2220739321459995  0.3042896793282943
  0.8473614180983232  0.4562295160982874  0.2971290503064216
  0.5984059153041278  0.2016065718668310  0.3026021596057373
  0.7743588952722888  0.3689531223884229  0.2233798648203658
  0.5416551219069485  0.1171854279637349  0.2193986015956028
  0.5137185920102862  0.3720959190694980  0.2212395530354432
  0.7659289056485226  0.1240557250355077  0.2275126146200881
  0.1138353056633769  0.9627723703593204  0.2985360322006620
  0.3699521610496698  0.6718320265043968  0.2800112449248718
  0.3468616578769851  0.9531254246770166  0.2950100365840886
  0.1054430654132833  0.7043795001802701  0.2971342156149989
  0.2584954196798302  0.8892224252309674  0.2154150216745586
  0.0430955605590031  0.6067874839602313  0.2205107799504678
  0.0096530443039094  0.8783562921914346  0.2233752084085013
  0.2473663709552186  0.6178555289817709  0.2090594496658271
  0.6158018646374426  0.9600811638005460  0.2993343208833809
  0.8519148412432921  0.7199419228829916  0.2960300899634897
  0.8400246207656055  0.9699011645792799  0.3051344994780274
  0.6066337322816558  0.6977121716138598  0.2919603601644772
  0.7715567138623312  0.8895966577477682  0.2212898388940577
  0.5556552493168735  0.6074323642512010  0.2031911292166470
  0.5309290369475517  0.8780970010915711  0.2182066738908522
  0.7791556010662660  0.6276820562863475  0.2166055061503177
  0.3782058479738061  0.6717027302961281  0.3877849407976466
  0.4998300945180256  0.4290339629130239  0.4009902843160449
  0.1333930491820138  0.4605513094030029  0.3404437531908037
  0.0865030993415672  0.1794887483711091  0.3366251327038323
  0.2529502988366072  0.1188284150316911  0.1823561880539277
  0.0116476004141395  0.3672396909134757  0.1866019347312746
  0.8254394723883376  0.4478434510349431  0.3338508342934595
  0.5767088831816533  0.1910575027189225  0.3390701818407463
  0.7678300248274311  0.1165029385803066  0.1888013792397892
  0.5418711966838687  0.3263375771452531  0.1873196758481427
  0.3355275735550213  0.9380008090934115  0.3323480977206194
  0.1078470822223790  0.6980905291664889  0.3359662413173816
  0.1990007273872114  0.6215833800263538  0.1771305316817984
 -0.0084362542036446  0.8946736690075024  0.1854424211869661
  0.8241329006409607  0.9627669261673502  0.3427446152973649
  0.6005594936187580  0.6906919182209792  0.3304415140639990
  0.7776321003127858  0.6313774055619804  0.1778063869783936
  0.5439697675408057  0.8915483208436361  0.1809072850447052
  0.4066757204461491  0.6264517827697417  0.4223209327815210
  0.5846245735303386  0.3558181103066320  0.3937763722282713
  0.4347622229142361  0.5396761471039068  0.3361064054528557
 
  0.00000000E+00  0.00000000E+00  0.00000000E+00
  0.00000000E+00  0.00000000E+00  0.00000000E+00
  0.00000000E+00  0.00000000E+00  0.00000000E+00
  0.00000000E+00  0.00000000E+00  0.00000000E+00
  0.00000000E+00  0.00000000E+00  0.00000000E+00
  0.00000000E+00  0.00000000E+00  0.00000000E+00
  0.00000000E+00  0.00000000E+00  0.00000000E+00
  0.00000000E+00  0.00000000E+00  0.00000000E+00
  0.00000000E+00  0.00000000E+00  0.00000000E+00
  0.00000000E+00  0.00000000E+00  0.00000000E+00
  0.00000000E+00  0.00000000E+00  0.00000000E+00
  0.00000000E+00  0.00000000E+00  0.00000000E+00
  0.00000000E+00  0.00000000E+00  0.00000000E+00
  0.00000000E+00  0.00000000E+00  0.00000000E+00
  0.00000000E+00  0.00000000E+00  0.00000000E+00
  0.00000000E+00  0.00000000E+00  0.00000000E+00
  0.00000000E+00  0.00000000E+00  0.00000000E+00
  0.00000000E+00  0.00000000E+00  0.00000000E+00
  0.00000000E+00  0.00000000E+00  0.00000000E+00
  0.00000000E+00  0.00000000E+00  0.00000000E+00
  0.00000000E+00  0.00000000E+00  0.00000000E+00
  0.00000000E+00  0.00000000E+00  0.00000000E+00
  0.00000000E+00  0.00000000E+00  0.00000000E+00
  0.00000000E+00  0.00000000E+00  0.00000000E+00
  0.00000000E+00  0.00000000E+00  0.00000000E+00
  0.00000000E+00  0.00000000E+00  0.00000000E+00
  0.00000000E+00  0.00000000E+00  0.00000000E+00
  0.00000000E+00  0.00000000E+00  0.00000000E+00
  0.00000000E+00  0.00000000E+00  0.00000000E+00
  0.00000000E+00  0.00000000E+00  0.00000000E+00
  0.00000000E+00  0.00000000E+00  0.00000000E+00
  0.00000000E+00  0.00000000E+00  0.00000000E+00
  0.00000000E+00  0.00000000E+00  0.00000000E+00
  0.00000000E+00  0.00000000E+00  0.00000000E+00
  0.00000000E+00  0.00000000E+00  0.00000000E+00
  0.00000000E+00  0.00000000E+00  0.00000000E+00
  0.00000000E+00  0.00000000E+00  0.00000000E+00
  0.00000000E+00  0.00000000E+00  0.00000000E+00
  0.00000000E+00  0.00000000E+00  0.00000000E+00
  0.00000000E+00  0.00000000E+00  0.00000000E+00
  0.00000000E+00  0.00000000E+00  0.00000000E+00
  0.00000000E+00  0.00000000E+00  0.00000000E+00
  0.00000000E+00  0.00000000E+00  0.00000000E+00
  0.00000000E+00  0.00000000E+00  0.00000000E+00
  0.00000000E+00  0.00000000E+00  0.00000000E+00
  0.00000000E+00  0.00000000E+00  0.00000000E+00
  0.00000000E+00  0.00000000E+00  0.00000000E+00
  0.00000000E+00  0.00000000E+00  0.00000000E+00
  0.00000000E+00  0.00000000E+00  0.00000000E+00
  0.00000000E+00  0.00000000E+00  0.00000000E+00
  0.00000000E+00  0.00000000E+00  0.00000000E+00
  0.00000000E+00  0.00000000E+00  0.00000000E+00
  0.00000000E+00  0.00000000E+00  0.00000000E+00
  0.00000000E+00  0.00000000E+00  0.00000000E+00
  0.00000000E+00  0.00000000E+00  0.00000000E+00
  0.00000000E+00  0.00000000E+00  0.00000000E+00
  0.00000000E+00  0.00000000E+00  0.00000000E+00
  0.00000000E+00  0.00000000E+00  0.00000000E+00
  0.00000000E+00  0.00000000E+00  0.00000000E+00
  0.00000000E+00  0.00000000E+00  0.00000000E+00
  0.00000000E+00  0.00000000E+00  0.00000000E+00
  0.00000000E+00  0.00000000E+00  0.00000000E+00
  0.00000000E+00  0.00000000E+00  0.00000000E+00
  0.00000000E+00  0.00000000E+00  0.00000000E+00
  0.00000000E+00  0.00000000E+00  0.00000000E+00
  0.00000000E+00  0.00000000E+00  0.00000000E+00
  0.00000000E+00  0.00000000E+00  0.00000000E+00
  0.00000000E+00  0.00000000E+00  0.00000000E+00
  0.00000000E+00  0.00000000E+00  0.00000000E+00
