# Supplementary material for: Bioinspired artificial antioxidases for efficient redox homeostasis and maxillofacial bone regeneration
Source: Nat Commun. 2025 Jan 20;16:856. doi: 10.1038/s41467-025-56179-0 (PMC11746915; doi:10.1038/s41467-025-56179-0)
Supplement: Supplementary file 4 — Supplementary Data 2 [file 41467_2025_56179_MOESM4_ESM.txt]

0                                       
   1.00000000000000     
    12.0522003174000005    0.0000000000000000    0.0000000000000000
     6.0261001587000003   10.4375116464000008    0.0000000000000000
     0.0000000000000000    0.0000000000000000   25.0000000000000000
   Co   Ni   O    H 
     8     8    32    16
Direct
  0.4378795312796732  0.2840330734543948  0.2567013392404326
  0.1809967737707689  0.0373025209877316  0.2642196550892424
  0.9267993786390533  0.2925526630613069  0.2509058316270386
  0.6840172853334047  0.0404532796022733  0.2605511483010793
  0.4362640116008376  0.7845289494240670  0.2592271571275026
  0.1818057448375739  0.5390441541235188  0.2539405978021050
  0.9275545873803833  0.7893999092824687  0.2599704148437215
  0.6788788344904741  0.5428196388813382  0.2574275249183640
  0.1883430572877495  0.3011978158083036  0.2577377353314941
  0.4425978255946469  0.0461028742539068  0.2604106594325727
  0.6873909962101716  0.3012109642473438  0.2588847660074542
  0.9384769827441407  0.0509253240947421  0.2621066021865994
  0.1958868052666522  0.7949570934889187  0.2601253933788353
  0.4380185490210519  0.5473166989835692  0.2583274417087160
  0.6907665174405612  0.7994683268568282  0.2617456871371344
  0.9394958280567799  0.5468634783843409  0.2594109437200945
  0.1146427626238798  0.4574633728057213  0.2947708853304895
  0.3641714649879488  0.2112476102987643  0.2946457782963271
  0.3445411941766703  0.4565310656556320  0.2956984548656906
  0.1110259660439995  0.2217996890457699  0.2988398789635270
  0.2493564525767592  0.3881417015995399  0.2165613060773212
  0.0191968296387381  0.1428356745938031  0.2194415731880457
  0.0105025518276376  0.3775881729974924  0.2171018126312854
  0.2706384609887519  0.1276244898505069  0.2219396364790942
  0.6034349230884062  0.4764390147374801  0.2965249966351687
  0.8514875111752434  0.2301121970426431  0.2947299822246436
  0.8435171406488906  0.4585027477693082  0.2959296291784453
  0.6158599400916162  0.2013122774334350  0.3007937606940656
  0.7567718886352294  0.4019942425706436  0.2155346579768457
  0.5342912832905515  0.1263184057863658  0.2199201799641793
  0.5183703807948045  0.3719754035848767  0.2200733479501700
  0.7675786274877832  0.1211038399204308  0.2214239071550562
  0.1082567299433606  0.9679530567242532  0.3026733161061126
  0.3533491951740671  0.7203944099883010  0.2968580713359063
  0.3611720277462526  0.9483010245424818  0.2997579921014847
  0.1176189573639745  0.7024451737520536  0.2967576810458251
  0.2795218880706325  0.8670263620606816  0.2212554250506949
  0.0317695044631977  0.6237805113202479  0.2199120503428523
  0.0297578296193288  0.8743253566848747  0.2236728921699288
  0.2690758315780279  0.6187861207429824  0.2179954220935611
  0.6082553191770387  0.9731101186848373  0.2986416036848003
  0.8573109882252777  0.7153371559333048  0.2996604604042961
  0.8487085847889232  0.9632245200170492  0.3004828935111450
  0.5985461605971973  0.7052008477051065  0.2994373872392058
  0.7668116472752633  0.8943367205168457  0.2195732476809168
  0.5205970799482544  0.6396324803348149  0.2194756960977846
  0.5173828612131904  0.8740617393123699  0.2237238499918879
  0.7620306038630584  0.6289470112892366  0.2219340538803678
  0.3298466445105509  0.4425101781717025  0.3327659783573100
  0.1136671621070763  0.2314092653515605  0.3373829254509301
  0.2697406179432391  0.1265809798780813  0.1830358710276100
  0.0064024037281177  0.3836983099318315  0.1783008336459906
  0.8312921488500017  0.4351864931853709  0.3319100059772150
  0.6161146099424445  0.1901311080192550  0.3392811853739512
  0.7634966718132167  0.1067973365947905  0.1833802025086807
  0.5280377993742051  0.3599837495525477  0.1816002376236597
  0.3610705423870915  0.9360039573373001  0.3382079874890462
  0.1270822264959618  0.6914213179645270  0.3353938777835987
  0.2692054579364584  0.6154859205068756  0.1791545337059427
  0.0351415661047721  0.8733869924339870  0.1848415479260237
  0.8399850747012884  0.9568625074429666  0.3388605807819794
  0.5894998357737727  0.6855237062233185  0.3364348729091608
  0.7524320724920225  0.6285043501065868  0.1833545130402491
  0.5157407187619558  0.8709036010623510  0.1848599881991371
 
  0.00000000E+00  0.00000000E+00  0.00000000E+00
  0.00000000E+00  0.00000000E+00  0.00000000E+00
  0.00000000E+00  0.00000000E+00  0.00000000E+00
  0.00000000E+00  0.00000000E+00  0.00000000E+00
  0.00000000E+00  0.00000000E+00  0.00000000E+00
  0.00000000E+00  0.00000000E+00  0.00000000E+00
  0.00000000E+00  0.00000000E+00  0.00000000E+00
  0.00000000E+00  0.00000000E+00  0.00000000E+00
  0.00000000E+00  0.00000000E+00  0.00000000E+00
  0.00000000E+00  0.00000000E+00  0.00000000E+00
  0.00000000E+00  0.00000000E+00  0.00000000E+00
  0.00000000E+00  0.00000000E+00  0.00000000E+00
  0.00000000E+00  0.00000000E+00  0.00000000E+00
  0.00000000E+00  0.00000000E+00  0.00000000E+00
  0.00000000E+00  0.00000000E+00  0.00000000E+00
  0.00000000E+00  0.00000000E+00  0.00000000E+00
  0.00000000E+00  0.00000000E+00  0.00000000E+00
  0.00000000E+00  0.00000000E+00  0.00000000E+00
  0.00000000E+00  0.00000000E+00  0.00000000E+00
  0.00000000E+00  0.00000000E+00  0.00000000E+00
  0.00000000E+00  0.00000000E+00  0.00000000E+00
  0.00000000E+00  0.00000000E+00  0.00000000E+00
  0.00000000E+00  0.00000000E+00  0.00000000E+00
  0.00000000E+00  0.00000000E+00  0.00000000E+00
  0.00000000E+00  0.00000000E+00  0.00000000E+00
  0.00000000E+00  0.00000000E+00  0.00000000E+00
  0.00000000E+00  0.00000000E+00  0.00000000E+00
  0.00000000E+00  0.00000000E+00  0.00000000E+00
  0.00000000E+00  0.00000000E+00  0.00000000E+00
  0.00000000E+00  0.00000000E+00  0.00000000E+00
  0.00000000E+00  0.00000000E+00  0.00000000E+00
  0.00000000E+00  0.00000000E+00  0.00000000E+00
  0.00000000E+00  0.00000000E+00  0.00000000E+00
  0.00000000E+00  0.00000000E+00  0.00000000E+00
  0.00000000E+00  0.00000000E+00  0.00000000E+00
  0.00000000E+00  0.00000000E+00  0.00000000E+00
  0.00000000E+00  0.00000000E+00  0.00000000E+00
  0.00000000E+00  0.00000000E+00  0.00000000E+00
  0.00000000E+00  0.00000000E+00  0.00000000E+00
  0.00000000E+00  0.00000000E+00  0.00000000E+00
  0.00000000E+00  0.00000000E+00  0.00000000E+00
  0.00000000E+00  0.00000000E+00  0.00000000E+00
  0.00000000E+00  0.00000000E+00  0.00000000E+00
  0.00000000E+00  0.00000000E+00  0.00000000E+00
  0.00000000E+00  0.00000000E+00  0.00000000E+00
  0.00000000E+00  0.00000000E+00  0.00000000E+00
  0.00000000E+00  0.00000000E+00  0.00000000E+00
  0.00000000E+00  0.00000000E+00  0.00000000E+00
  0.00000000E+00  0.00000000E+00  0.00000000E+00
  0.00000000E+00  0.00000000E+00  0.00000000E+00
  0.00000000E+00  0.00000000E+00  0.00000000E+00
  0.00000000E+00  0.00000000E+00  0.00000000E+00
  0.00000000E+00  0.00000000E+00  0.00000000E+00
  0.00000000E+00  0.00000000E+00  0.00000000E+00
  0.00000000E+00  0.00000000E+00  0.00000000E+00
  0.00000000E+00  0.00000000E+00  0.00000000E+00
  0.00000000E+00  0.00000000E+00  0.00000000E+00
  0.00000000E+00  0.00000000E+00  0.00000000E+00
  0.00000000E+00  0.00000000E+00  0.00000000E+00
  0.00000000E+00  0.00000000E+00  0.00000000E+00
  0.00000000E+00  0.00000000E+00  0.00000000E+00
  0.00000000E+00  0.00000000E+00  0.00000000E+00
  0.00000000E+00  0.00000000E+00  0.00000000E+00
  0.00000000E+00  0.00000000E+00  0.00000000E+00
