# Supplementary material for: Bioinspired artificial antioxidases for efficient redox homeostasis and maxillofacial bone regeneration
Source: Nat Commun. 2025 Jan 20;16:856. doi: 10.1038/s41467-025-56179-0 (PMC11746915; doi:10.1038/s41467-025-56179-0)
Supplement: Supplementary file 5 — Supplementary Data 3 [file 41467_2025_56179_MOESM5_ESM.txt]

 a0Ru                                   
   1.00000000000000     
    11.4749002457000007    0.0000000000000000    0.0000000000000000
    -5.7374501228000003    9.9375551186000006    0.0000000000000000
     0.0000000000000000    0.0000000000000000   25.0000000000000000
   Co   Ni   O    Ru
    32    16    64     1
Selective dynamics
Direct
  0.3333300039999969  0.6666700230000018  0.0347399999999993   F   F   F
  0.0013033268933891  0.0004006148846241  0.2234746551646238   T   T   T
  0.3333299929999995  0.1666700010000000  0.0347399999999993   F   F   F
  0.9994656553478332  0.4993078525118412  0.2258594327218695   T   T   T
  0.8333299510000032  0.1666700010000000  0.0347399999999993   F   F   F
  0.5008893991302159  0.4999571674342851  0.2261255020628111   T   T   T
  0.8333299419999989  0.6666700230000018  0.0347399999999993   F   F   F
  0.4978439882066967  0.9984377026828842  0.2238524482103911   T   T   T
  0.0000000049999969  0.5000000100000008  0.0815899939999980   F   F   F
  0.6669309244491030  0.8271993593324628  0.2721711062736888   T   T   T
  0.0000000000000000  0.0000000000000000  0.0815899939999980   F   F   F
  0.6629189993568219  0.3302452510267614  0.2720272649163608   T   T   T
  0.5000000000000000  0.0000000000000000  0.0815899939999980   F   F   F
  0.1684501511787715  0.3324836609493320  0.2720031617087100   T   T   T
  0.5000000049999969  0.5000000100000008  0.0815899939999980   F   F   F
  0.1669055317377298  0.8299215580891105  0.2711598152244192   T   T   T
  0.6666700390000031  0.3333300210000019  0.0581699990000004   F   F   F
  0.3340120774461330  0.6663809812883444  0.2452776438532800   T   T   T
  0.1666700079999970  0.8333299589999967  0.0581699990000004   F   F   F
  0.8337501584537096  0.1674612640014961  0.2451733230228437   T   T   T
  0.2500000049999969  0.5000000100000008  0.1518599990000027   F   F   F
  0.9204260401955024  0.8376876470919469  0.3429234525412706   T   T   T
  0.7500000180000015  0.7500000149999977  0.1518599990000027   F   F   F
  0.4075757132271475  0.0714808000177680  0.3433233247787910   T   T   T
  0.7500000209999982  0.0000000000000000  0.1518599990000027   F   F   F
  0.4082397104811170  0.3275987589218860  0.3450971788449480   T   T   T
  0.2500000020000002  0.2500000049999969  0.1518599990000027   F   F   F
  0.9264193418218923  0.5913249636508527  0.3432141603695530   T   T   T
  0.9999999970000033  0.7500000149999977  0.1518599990000027   F   F   F
  0.6653499981686891  0.0711895930576790  0.3408151121015849   T   T   T
  0.5000000129999975  0.2500000049999969  0.1518599990000027   F   F   F
  0.1671864575399268  0.5797673578111006  0.3438322922923597   T   T   T
  0.6666700279999986  0.8333299589999967  0.0581699990000004   F   F   F
  0.3345465146456108  0.1657303508573599  0.2475523328358110   T   T   T
  0.1666700070000005  0.3333300210000019  0.0581699990000004   F   F   F
  0.8343013012104172  0.6629542646283152  0.2463372450116163   T   T   T
  0.2500000000000000  0.0000000000000000  0.1518599990000027   F   F   F
  0.9205788474905986  0.3271692352808760  0.3436401763038515   T   T   T
  0.7500000340000028  0.2500000049999969  0.1518599990000027   F   F   F
  0.4200355010724767  0.5796302852273775  0.3408490064554061   T   T   T
  0.0000000020000002  0.2500000049999969  0.1518599990000027   F   F   F
  0.6702058219384959  0.5857280092930786  0.3427647096063514   T   T   T
  0.4999999970000033  0.7500000149999977  0.1518599990000027   F   F   F
  0.1607685928111538  0.0771991340975700  0.3417727440100068   T   T   T
  0.2499999970000033  0.7500000149999977  0.1518599990000027   F   F   F
  0.9156609038316017  0.0751552079622293  0.3393683830826926   T   T   T
  0.7500000459999967  0.5000000100000008  0.1518599990000027   F   F   F
  0.4181752995448991  0.8322692686216953  0.3396745028414916   T   T   T
  0.3333300039999969  0.6666700230000018  0.1089499950000032   F   F   F
  0.0034061316478697 -0.0001910262527834  0.3003228352103529   T   T   T
  0.3333299929999995  0.1666700010000000  0.1089499950000032   F   F   F
  0.0036752760201516  0.5037580927277967  0.3026088397798731   T   T   T
  0.8333299510000032  0.1666700010000000  0.1089499950000032   F   F   F
  0.5004060239668559  0.4931495335939669  0.3041635918847858   T   T   T
  0.8333299419999989  0.6666700230000018  0.1089499950000032   F   F   F
  0.4965798347863969 -0.0037078678920202  0.3013838884677066   T   T   T
  0.4119999890000017  0.3240000190000032  0.1973900030000024   F   F   F
  0.0811047359753655  0.6601935944323748  0.3772961325812904   T   T   T
  0.4119999899999982  0.8239999810000000  0.1973900030000024   F   F   F
  0.0695167410918452  0.1443868788608725  0.3773962874504330   T   T   T
  0.9119999739999969  0.5880000289999998  0.1973900030000024   F   F   F
  0.5816065807566003  0.9195588889971741  0.3747519770801407   T   T   T
  0.9120000220000009  0.0880000009999975  0.1973900030000024   F   F   F
  0.5622315869523870  0.3970364142427434  0.3930746788557555   T   T   T
  0.4119999950000022  0.5880000289999998  0.1973900030000024   F   F   F
  0.0726690199890000  0.9201690191211015  0.3781351306015343   T   T   T
  0.6759999789999966  0.0880000009999975  0.1973900030000024   F   F   F
  0.3463025977186533  0.4182414226450874  0.3789430035154056   T   T   T
  0.1760000140000031  0.5880000289999998  0.1973900030000024   F   F   F
  0.8392290825882983  0.9148321906526721  0.3733741707630584   T   T   T
  0.0880000209999992  0.6760000009999985  0.1063199999999966   F   F   F
  0.7575890449854693  0.0158045272452526  0.2938432642626064   T   T   T
  0.0880000009999975  0.1760000029999986  0.1063199999999966   F   F   F
  0.7602453836276407  0.5116543272467664  0.3016646119692487   T   T   T
  0.6666700390000031  0.3333300210000019  0.1947699930000013   F   F   F
  0.3398171164472780  0.6685593763755034  0.3775897208753680   T   T   T
  0.6666700279999986  0.8333299589999967  0.1947699930000013   F   F   F
  0.3212107146988329  0.1558491847470777  0.3809935653432545   T   T   T
  0.1666700079999970  0.8333299589999967  0.1947699930000013   F   F   F
  0.8290160181773596  0.1465293292968356  0.3785572927135125   T   T   T
  0.1666700070000005  0.3333300210000019  0.1947699930000013   F   F   F
  0.8403832224240766  0.6738982147868293  0.3807445463912772   T   T   T
  0.5880000200000026  0.9119999999999990  0.1063199999999966   F   F   F
  0.2582253891999637  0.2400957966195212  0.2994994490519022   T   T   T
  0.5880000359999968  0.4119999899999982  0.1063199999999966   F   F   F
  0.2580160110935853  0.7354874510148456  0.2955609684300516   T   T   T
  0.0880000200000026  0.9119999999999990  0.1063199999999966   F   F   F
  0.7532370394957890  0.2313835106768377  0.2949466387911118   T   T   T
  0.3239999959999977  0.4119999899999982  0.1063199999999966   F   F   F
  0.9849259889801887  0.7383022108738411  0.2975511725726606   T   T   T
  0.8239999799999964  0.9119999999999990  0.1063199999999966   F   F   F
  0.4826861441557070  0.2382343759027712  0.3035381915939488   T   T   T
  0.5880000209999992  0.6760000009999985  0.1063199999999966   F   F   F
  0.2563493311408315  0.0103997586318881  0.2994368468467491   T   T   T
  0.5880000009999975  0.1760000029999986  0.1063199999999966   F   F   F
  0.2619151952763297  0.5181056710491748  0.2949708248216188   T   T   T
  0.0880000049999978  0.4119999899999982  0.1063199999999966   F   F   F
  0.7676763978572733  0.7440524225554122  0.2932511533618044   T   T   T
  0.3240000010000017  0.9119999999999990  0.1063199999999966   F   F   F
  0.9822653681622815  0.2323617607542850  0.2926586318809115   T   T   T
  0.8239999540000014  0.4119999899999982  0.1063199999999966   F   F   F
  0.4806701976638511  0.7378346055914713  0.2939312472321294   T   T   T
  0.9120000300000015  0.3240000190000032  0.1973900030000024   F   F   F
  0.5766193717658800  0.6526040511679921  0.3776278433403009   T   T   T
  0.9119999899999982  0.8239999810000000  0.1973900030000024   F   F   F
  0.5798832981556045  0.1496732571325249  0.3836156729940586   T   T   T
  0.4119999810000010  0.0880000009999975  0.1973900030000024   F   F   F
  0.0987578742040730  0.4404091175157567  0.3801996800374552   T   T   T
  0.6759999719999996  0.5880000289999998  0.1973900030000024   F   F   F
  0.3491791839734989  0.9221872778911904  0.3787430423920214   T   T   T
  0.1760000000000019  0.0880000009999975  0.1973900030000024   F   F   F
  0.8468047855936689  0.4310180240994312  0.3888578554865724   T   T   T
  0.6702244167587676  0.3288804244391615  0.4024485194941467   T   T   T
 
  0.00000000E+00  0.00000000E+00  0.00000000E+00
  0.00000000E+00  0.00000000E+00  0.00000000E+00
  0.00000000E+00  0.00000000E+00  0.00000000E+00
  0.00000000E+00  0.00000000E+00  0.00000000E+00
  0.00000000E+00  0.00000000E+00  0.00000000E+00
  0.00000000E+00  0.00000000E+00  0.00000000E+00
  0.00000000E+00  0.00000000E+00  0.00000000E+00
  0.00000000E+00  0.00000000E+00  0.00000000E+00
  0.00000000E+00  0.00000000E+00  0.00000000E+00
  0.00000000E+00  0.00000000E+00  0.00000000E+00
  0.00000000E+00  0.00000000E+00  0.00000000E+00
  0.00000000E+00  0.00000000E+00  0.00000000E+00
  0.00000000E+00  0.00000000E+00  0.00000000E+00
  0.00000000E+00  0.00000000E+00  0.00000000E+00
  0.00000000E+00  0.00000000E+00  0.00000000E+00
  0.00000000E+00  0.00000000E+00  0.00000000E+00
  0.00000000E+00  0.00000000E+00  0.00000000E+00
  0.00000000E+00  0.00000000E+00  0.00000000E+00
  0.00000000E+00  0.00000000E+00  0.00000000E+00
  0.00000000E+00  0.00000000E+00  0.00000000E+00
  0.00000000E+00  0.00000000E+00  0.00000000E+00
  0.00000000E+00  0.00000000E+00  0.00000000E+00
  0.00000000E+00  0.00000000E+00  0.00000000E+00
  0.00000000E+00  0.00000000E+00  0.00000000E+00
  0.00000000E+00  0.00000000E+00  0.00000000E+00
  0.00000000E+00  0.00000000E+00  0.00000000E+00
  0.00000000E+00  0.00000000E+00  0.00000000E+00
  0.00000000E+00  0.00000000E+00  0.00000000E+00
  0.00000000E+00  0.00000000E+00  0.00000000E+00
  0.00000000E+00  0.00000000E+00  0.00000000E+00
  0.00000000E+00  0.00000000E+00  0.00000000E+00
  0.00000000E+00  0.00000000E+00  0.00000000E+00
  0.00000000E+00  0.00000000E+00  0.00000000E+00
  0.00000000E+00  0.00000000E+00  0.00000000E+00
  0.00000000E+00  0.00000000E+00  0.00000000E+00
  0.00000000E+00  0.00000000E+00  0.00000000E+00
  0.00000000E+00  0.00000000E+00  0.00000000E+00
  0.00000000E+00  0.00000000E+00  0.00000000E+00
  0.00000000E+00  0.00000000E+00  0.00000000E+00
  0.00000000E+00  0.00000000E+00  0.00000000E+00
  0.00000000E+00  0.00000000E+00  0.00000000E+00
  0.00000000E+00  0.00000000E+00  0.00000000E+00
  0.00000000E+00  0.00000000E+00  0.00000000E+00
  0.00000000E+00  0.00000000E+00  0.00000000E+00
  0.00000000E+00  0.00000000E+00  0.00000000E+00
  0.00000000E+00  0.00000000E+00  0.00000000E+00
  0.00000000E+00  0.00000000E+00  0.00000000E+00
  0.00000000E+00  0.00000000E+00  0.00000000E+00
  0.00000000E+00  0.00000000E+00  0.00000000E+00
  0.00000000E+00  0.00000000E+00  0.00000000E+00
  0.00000000E+00  0.00000000E+00  0.00000000E+00
  0.00000000E+00  0.00000000E+00  0.00000000E+00
  0.00000000E+00  0.00000000E+00  0.00000000E+00
  0.00000000E+00  0.00000000E+00  0.00000000E+00
  0.00000000E+00  0.00000000E+00  0.00000000E+00
  0.00000000E+00  0.00000000E+00  0.00000000E+00
  0.00000000E+00  0.00000000E+00  0.00000000E+00
  0.00000000E+00  0.00000000E+00  0.00000000E+00
  0.00000000E+00  0.00000000E+00  0.00000000E+00
  0.00000000E+00  0.00000000E+00  0.00000000E+00
  0.00000000E+00  0.00000000E+00  0.00000000E+00
  0.00000000E+00  0.00000000E+00  0.00000000E+00
  0.00000000E+00  0.00000000E+00  0.00000000E+00
  0.00000000E+00  0.00000000E+00  0.00000000E+00
  0.00000000E+00  0.00000000E+00  0.00000000E+00
  0.00000000E+00  0.00000000E+00  0.00000000E+00
  0.00000000E+00  0.00000000E+00  0.00000000E+00
  0.00000000E+00  0.00000000E+00  0.00000000E+00
  0.00000000E+00  0.00000000E+00  0.00000000E+00
  0.00000000E+00  0.00000000E+00  0.00000000E+00
  0.00000000E+00  0.00000000E+00  0.00000000E+00
  0.00000000E+00  0.00000000E+00  0.00000000E+00
  0.00000000E+00  0.00000000E+00  0.00000000E+00
  0.00000000E+00  0.00000000E+00  0.00000000E+00
  0.00000000E+00  0.00000000E+00  0.00000000E+00
  0.00000000E+00  0.00000000E+00  0.00000000E+00
  0.00000000E+00  0.00000000E+00  0.00000000E+00
  0.00000000E+00  0.00000000E+00  0.00000000E+00
  0.00000000E+00  0.00000000E+00  0.00000000E+00
  0.00000000E+00  0.00000000E+00  0.00000000E+00
  0.00000000E+00  0.00000000E+00  0.00000000E+00
  0.00000000E+00  0.00000000E+00  0.00000000E+00
  0.00000000E+00  0.00000000E+00  0.00000000E+00
  0.00000000E+00  0.00000000E+00  0.00000000E+00
  0.00000000E+00  0.00000000E+00  0.00000000E+00
  0.00000000E+00  0.00000000E+00  0.00000000E+00
  0.00000000E+00  0.00000000E+00  0.00000000E+00
  0.00000000E+00  0.00000000E+00  0.00000000E+00
  0.00000000E+00  0.00000000E+00  0.00000000E+00
  0.00000000E+00  0.00000000E+00  0.00000000E+00
  0.00000000E+00  0.00000000E+00  0.00000000E+00
  0.00000000E+00  0.00000000E+00  0.00000000E+00
  0.00000000E+00  0.00000000E+00  0.00000000E+00
  0.00000000E+00  0.00000000E+00  0.00000000E+00
  0.00000000E+00  0.00000000E+00  0.00000000E+00
  0.00000000E+00  0.00000000E+00  0.00000000E+00
  0.00000000E+00  0.00000000E+00  0.00000000E+00
  0.00000000E+00  0.00000000E+00  0.00000000E+00
  0.00000000E+00  0.00000000E+00  0.00000000E+00
  0.00000000E+00  0.00000000E+00  0.00000000E+00
  0.00000000E+00  0.00000000E+00  0.00000000E+00
  0.00000000E+00  0.00000000E+00  0.00000000E+00
  0.00000000E+00  0.00000000E+00  0.00000000E+00
  0.00000000E+00  0.00000000E+00  0.00000000E+00
  0.00000000E+00  0.00000000E+00  0.00000000E+00
  0.00000000E+00  0.00000000E+00  0.00000000E+00
  0.00000000E+00  0.00000000E+00  0.00000000E+00
  0.00000000E+00  0.00000000E+00  0.00000000E+00
  0.00000000E+00  0.00000000E+00  0.00000000E+00
  0.00000000E+00  0.00000000E+00  0.00000000E+00
  0.00000000E+00  0.00000000E+00  0.00000000E+00
  0.00000000E+00  0.00000000E+00  0.00000000E+00
  0.00000000E+00  0.00000000E+00  0.00000000E+00
