# Supplementary material for: Bioinspired artificial antioxidases for efficient redox homeostasis and maxillofacial bone regeneration
Source: Nat Commun. 2025 Jan 20;16:856. doi: 10.1038/s41467-025-56179-0 (PMC11746915; doi:10.1038/s41467-025-56179-0)
Supplement: Supplementary file 8 — Source Data [file 41467_2025_56179_MOESM8_ESM.xlsx]

## Sheet: Figure 2
Figure 2e					Figure 2f															Figure 2g					Figure 2h						Figure 2i				Figure 2j									Figure 2k
Ru 3p of Ru-oxide		Ru 3p of Ru-hydroxide			O 1s of Ru-oxide							O 1s of Ru-hydroxide								Ru-oxide		Ru-hydroxide			Normalized absorption	Ru-hydroxide	RuO2	RuCl3	Ru foil			Ru valence states	K edge energy (eV)		R + ΔR (Å)	|FT(k2 c(k))| (Å-3)								k (Å-1)	R + ΔR (Å)-Ru-hydroxide		k (Å-1)	R + ΔR (Å)-Ru foil
Binding energy (eV)	Raw data*0.8	Binding energy (eV)	Raw data		Binding energy (eV)	Raw data	Peak	Peak	Peak	Background	Envelope	Binding energy (eV)	Raw data	Peak	Peak	Peak	Background	Envelope		Raman shift (cm-1)	Intensity (a.u.)	Raman shift (cm-1)	Intensity (a.u.)		21914.7	0.0032	-0.00145	-0.004	0.00386		Ru	0	22115			Ru-hydroxide-raw data	Ru-hydroxide*1.3	RuO2-raw data	RuO2*0.15	RuCl3	Ru foil-raw data	Ru foil*0.4		0	0	0.0032	0	0	0.02244
495.08	15338.6	495.08	17494.7		535.08	25157.8	24823.8	24823.8	25343.7	24823.8	25343.7	535.08	21744.1	21546.8	21546.8	21578	21546.8	21578.1		202.795	-46.1228	203.004	-1.7882		21919.7	0.00285	8.56464e-05	-0.00131	0.00368		Ru-hydroxide	1.9663	22125.3		0	0.07746	0.1007	0.01065	0.0016	0.10011	0.05121	0.02048		0	0.20247	0.00683	0	0.02069	0.04557
494.98	15271	494.98	17528		534.98	25184.1	24822	24822	25479.6	24822	25479.6	534.98	21539.2	21546.3	21546.3	21593.4	21546.3	21593.5		205.96	-66.5039	206.167	1.3554		21924.7	0.00211	0.00162	0.00137	0.0035		RuCl3	3	22130.7		0.03068	0.07557	0.09824	0.04105	0.00616	0.10069	0.06158	0.02463		0	0.22494	0.00983	0	0.04138	0.06406
494.88	15398.7	494.88	17480.7		534.88	25400.2	24819.7	24819.7	25646.4	24819.7	25646.4	534.88	21729.7	21545.7	21545.8	21615.9	21545.7	21616		209.123	-82.7258	209.331	3.51429		21929.7	0.00194	0.00316	0.00407	0.00332		RuO2	4	22136		0.06136	0.07033	0.09143	0.08381	0.01257	0.10198	0.08363	0.03345		0	0.24742	0.01229	0	0.06207	0.0777
494.78	15619.2	494.78	17416		534.78	25764.1	24816.9	24817	25849.8	24816.9	25849.9	534.78	21847.9	21545	21545.1	21648.4	21545	21648.5		212.283	-94.7886	212.492	4.68849		21934.7	0.00161	0.00469	0.00676	0.0031						0.09204	0.06326	0.08224	0.13288	0.01993	0.10293	0.10668	0.04267		0	0.26989	0.01443	0	0.08276	0.08851
494.68	15549.3	494.68	17359.4		534.68	26093.9	24813.4	24813.4	26095.9	24813.4	26095.9	534.68	22179.4	21544	21544.3	21694.5	21544	21694.8		215.445	-102.692	215.654	4.87798		21939.7	0.00198	0.000400909	-0.00139	0.00253						0.12272	0.05708	0.0742	0.18736	0.0281	0.10252	0.12554	0.05022		0	0.29236	0.01626	0	0.10345	0.09726
494.58	15510.9	494.58	17477.9		534.58	26661.9	24809.1	24809.2	26391.5	24809.1	26391.6	534.58	22470.3	21542.9	21543.3	21759.1	21542.9	21759.6		218.604	-106.437	218.813	3.17747		21944.8	0.00192	0.000856042	-0.000527037	0.00214						0.1534	0.05532	0.07192	0.24419	0.03663	0.1004	0.13754	0.05502		0	0.31483	0.01777	0	0.12414	0.10435
494.48	15608.6	494.48	17429.7		534.48	26677.3	24803.9	24804.1	26744.1	24803.9	26744.3	534.48	22526.1	21541.5	21542.3	21848.5	21541.5	21849.3		221.762	-100.798	221.97	2.35169		21949.6	0.00104	0.00221	0.00233	0.00199						0.18408	0.06003	0.07804	0.29864	0.0448	0.09733	0.14112	0.05645		0	0.3373	0.01897	0	0.14483	0.11002
494.38	15577.4	494.38	17484.7		534.38	27120.8	24797.9	24798.1	27161.6	24797.9	27161.8	534.38	22589.9	21539.7	21541.1	21970.5	21539.7	21971.9		224.921	-76.6522	225.127	1.98267		21954.7	-0.00028443	0.0018	0.00183	0.00162						0.21476	0.06969	0.0906	0.34489	0.05173	0.09513	0.13558	0.05423		0	0.35977	0.01995	0	0.16552	0.11445
494.28	15572.4	494.28	17597		534.28	27567.7	24790.9	24791.3	27652	24790.9	27652.4	534.28	23116.1	21537.6	21539.9	22134.7	21537.6	22137		228.076	-77.3295	228.284	-0.98751		21959.7	0.00109	0.00143	0.00119	0.00131						0.24544	0.081	0.1053	0.37683	0.05652	0.09615	0.12111	0.04844		0	0.38225	0.02082	0	0.18621	0.11776
494.18	15268.2	494.18	17591.4		534.18	27891.3	24783	24783.7	28223.5	24783	28224.3	534.18	23540.5	21535.2	21539	22352.7	21535.2	22356.5		231.231	-73.4039	231.439	-6.76086		21964.7	-0.00169	0.00106	0.000673342	0.00103						0.27612	0.09107	0.11839	0.38888	0.05833	0.10165	0.09897	0.03959		0	0.40472	0.02172	0	0.2069	0.12004
494.08	15203.4	494.08	17567.7		534.08	28569.7	24773.3	24774.7	28883.4	24773.3	28884.8	534.08	23549.3	21532.4	21538.6	22637.8	21532.4	22644.1		234.384	-66.1023	234.592	-8.75919		21969.7	-0.00021234	0.000673955	0.000645183	0.000780821						0.3068	0.098	0.1274	0.37702	0.05655	0.11076	0.07235	0.02894		0	0.42719	0.02275	0	0.22759	0.12136
493.98	15179.7	493.98	17517.2		533.98	30174.2	24761.9	24764.3	29639	24761.9	29641.5	533.98	24091.8	21529	21539.1	23005.2	21529	23015.4		237.537	-68.2869	237.744	-4.36099		21974.7	7.92419e-05	0.000511512	0.00061445	0.000498138						0.33748	0.10077	0.131	0.34018	0.05103	0.12082	0.05012	0.02005		0	0.44966	0.02392	0	0.24828	0.12176
493.88	15216.7	493.88	17426.4		533.88	30640	24748.3	24752.7	30496.4	24748.3	30500.8	533.88	24812.6	21524.9	21541.2	23471.4	21524.9	23487.7		240.688	-74.1423	240.896	-4.48629		21979.8	-1.75408e-05	0.000409705	0.000356375	0.000248888						0.36816	0.09926	0.12904	0.28287	0.04243	0.12872	0.05246	0.02098		0	0.47213	0.02516	0	0.26897	0.12128
493.78	14888.4	493.78	17613.7		533.78	31803	24732.5	24740.2	31460.2	24732.4	31468	533.78	25446.9	21520.1	21545.9	24053.7	21520.1	24079.5		243.84	-59.2992	244.046	0.09181		21984.7	-1.57369e-05	-0.000114615	-0.000579207	2.94725e-05						0.39884	0.09438	0.12269	0.22208	0.03331	0.13194	0.07922	0.03169		0	0.49461	0.02638	0	0.28966	0.11997
493.68	14909.8	493.68	17623.6		533.68	32531.6	24713.9	24727.1	32533.1	24713.8	32546.4	533.68	26425.1	21514.3	21554.8	24768.8	21514.3	24809.2		246.989	-55.1732	247.195	6.60049		21989.7	0.000766609	2.07617e-05	-0.00032273	-0.000188921						0.42951	0.08844	0.11497	0.20059	0.03009	0.12914	0.11141	0.04456		0	0.51708	0.02746	0	0.31034	0.11789
493.58	15256.8	493.58	17514.9		533.58	33952.1	24692.8	24715.2	33715.5	24692.8	33738	533.58	27246.4	21507.5	21570.2	25631.7	21507.5	25694.5		250.137	-65.9077	250.343	13.1328		21994.7	0.00136	6.00397e-06	0.000544747	-0.000384937						0.46019	0.08521	0.11077	0.25543	0.03831	0.12076	0.13994	0.05598		0	0.53955	0.02835	0	0.33103	0.11515
493.48	15035.9	493.48	17545.4		533.48	35198.9	24668.7	24705.8	35004.3	24668.6	35041.6	533.48	27968.8	21499.4	21595.6	26653.7	21499.4	26749.9		253.284	-55.7477	253.49	12.1457		21999.7	-0.000546913	-0.000548279	-0.000160994	-0.000531414						0.49087	0.0888	0.11544	0.35443	0.05316	0.11013	0.16032	0.06413		0	0.56202	0.02906	0	0.35172	0.11187
493.38	15041.8	493.38	17491		533.38	36715.6	24641.6	24702.1	36393.1	24641.4	36453.9	533.38	29323.6	21490.1	21635.9	27839.8	21490.1	27985.6		256.43	-40.319	256.636	12.6839		22004.7	0.00145	-0.000546245	-0.000819485	-0.000654043						0.52155	0.10073	0.13095	0.4547	0.06821	0.10471	0.16969	0.06788		0	0.58449	0.02963	0	0.37241	0.10816
493.28	15240.3	493.28	17402.3		533.28	37880.6	24610.7	24707.7	37870.5	24610.5	37968	533.28	30267.3	21479.3	21697.8	29186.2	21479.3	29404.6		259.573	-34.038	259.781	9.93205		22009.7	7.95923e-05	-0.000741459	-0.000522685	-0.000708086						0.55223	0.11886	0.15452	0.52819	0.07923	0.11384	0.16629	0.06652		0	0.60697	0.03016	0	0.3931	0.10413
493.18	15464.1	493.18	17457.7		533.18	40041.4	24576.2	24728.9	39421.8	24575.8	39575.3	533.18	31917.9	21467	21790.8	30677.6	21467	31001.4		262.717	-29.2262	262.924	13.0998		22014.7	-0.000900431	-0.000828883	0.000339734	-0.000784356						0.58291	0.13959	0.18147	0.5535	0.08303	0.14	0.14954	0.05982		0	0.62944	0.03072	0	0.41379	0.09982
493.08	14967.4	493.08	17456.9		533.08	41390	24537.7	24774.2	41026.7	24537.1	41264.5	533.08	32962.5	21452.9	21927.4	32284.9	21452.9	32759.4		265.86	-24.4343	266.067	10.0462		22019.7	-0.00028596	-0.000695244	-0.00072881	-0.000742692						0.61359	0.15968	0.20758	0.51279	0.07692	0.17709	0.12018	0.04807		0	0.65191	0.03137	0	0.43448	0.09526
492.98	14999.2	492.98	17551.7		532.98	43201.6	24495.4	24855.6	42661.3	24494.5	43023.2	532.98	34712.1	21436.9	22124.5	33963.7	21436.9	34651.4		269.001	-34.0884	269.206	6.01609		22024.7	0.00134	-0.000675273	-0.000632302	-0.000684867						0.64427	0.17683	0.22988	0.39204	0.05881	0.21752	0.08086	0.03234		0	0.67438	0.03209	0	0.45517	0.09043
492.88	15300.4	492.88	17499.3		532.88	44301.1	24449.1	24988.1	44296.4	24447.8	44837.9	532.88	36023.7	21418.9	22404.2	35654.1	21418.9	36639.5		272.142	-35.218	272.347	2.68745		22029.8	0.000634844	-0.000482717	-0.00101	-0.000515083						0.67495	0.18975	0.24668	0.18291	0.02744	0.25518	0.04094	0.01638		0	0.69685	0.03287	0	0.47586	0.08529
492.78	15344.9	492.78	17568.2		532.78	46231.3	24399	25191.8	45899.6	24397.1	46696.3	532.78	38155.9	21398.9	22794.8	37282.9	21398.8	38679		275.279	-28.7009	275.487	3.11258		22034.7	0.000526431	-0.000233804	-0.000651095	-0.000418951						0.70563	0.19836	0.25787	0.12795	0.01919	0.2854	0.04801	0.0192		0	0.71933	0.03363	0	0.49655	0.07987
492.68	15252	492.68	17512.4		532.68	47915.3	24344.7	25491	47435.2	24341.9	48587.2	532.68	39637.4	21376.5	23332	38767.5	21376.4	40723.3		278.418	-38.3037	278.625	3.40691		22039.7	-0.00126	-0.000157139	-0.000436777	-8.23385e-05						0.73631	0.20409	0.26532	0.51794	0.07769	0.3048	0.09673	0.03869		0	0.7418	0.03435	0	0.51724	0.07423
492.58	15010.1	492.58	17342.1		532.58	50217.9	24286.1	25915.4	48866	24282	50503.5	532.58	41421.4	21351.9	24060.2	40022.7	21351.6	42731.6		281.555	-45.1259	281.76	-1.80654		22044.7	-0.00127	0.00029374	-0.000311192	0.000390996						0.76699	0.21005	0.27307	0.98903	0.14835	0.31138	0.14736	0.05894		0	0.76427	0.03499	0	0.53793	0.06852
492.48	15243.8	492.48	17471.4		532.48	52494.8	24223.2	26499.4	50155.2	24217.2	52443.4	532.48	43649.3	21324.8	25033.1	40968.8	21324.3	44678.2		284.69	-49.3463	284.896	-10.7544		22049.7	-0.000145201	0.000590425	0.000662642	0.00111						0.79767	0.22089	0.28716	1.52026	0.22804	0.30477	0.19048	0.07619		0	0.78674	0.03555	0	0.55862	0.06293
492.38	15091.8	492.38	17615.9		532.38	53828.5	24156.1	27281.7	51268.1	24147.4	54411.2	532.38	45605.3	21295.2	26314.5	41541.3	21294.2	46562.5		287.825	-59.0259	288.03	-13.2335		22054.7	0.000101373	0.00126	0.00155	0.00176						0.82835	0.24141	0.31383	2.08596	0.31289	0.28676	0.22082	0.08833		0	0.80921	0.03607	0	0.57931	0.05768
492.28	14847.4	492.28	17413.4		532.28	56330.6	24084.7	28303.3	52173.3	24072	56417.4	532.28	48122	21263	27977.9	41697.9	21261.2	48416.3		290.959	-48.6893	291.164	-18.1664		22059.7	0.00172	0.00201	0.00237	0.0028						0.85903	0.27448	0.35682	2.65491	0.39824	0.2619	0.23442	0.09377		0	0.83168	0.03658	0	0.6	0.05288
492.18	15071.4	492.18	17336		532.18	58840.4	24009.5	29606.4	52841.2	23991.2	58474.6	532.18	50652.9	21228	30106.1	41424.9	21224.9	50309.1		294.09	-51.9954	294.295	-15.3324		22064.7	0.00423	0.0031	0.00344	0.00444						0.88971	0.31992	0.4159	3.1922	0.47883	0.23829	0.22861	0.09144		0	0.85416	0.03712	0	0.62069	0.04855
492.08	15280.4	492.08	17409.1		532.08	60789.6	23931	31229.6	53231.2	23904.9	60582.1	532.08	53811.8	21190.5	32788.8	40738.8	21185.1	52347.9		297.222	-54.0792	297.427	-11.7394		22069.7	0.00668	0.00461	0.00472	0.00645						0.92039	0.37521	0.48777	3.66168	0.54925	0.22691	0.20216	0.08086		0	0.87663	0.03771	0	0.64138	0.04456
491.98	15002.8	491.98	17510.7		531.98	63334.8	23849.9	33204.8	53299.6	23812.7	62728.8	531.98	56579.7	21150.7	36119.2	39684	21141.5	54670.9		300.351	-52.1142	300.556	-4.67308		22074.7	0.00603	0.00643	0.00665	0.00929						0.95107	0.43676	0.56779	4.02907	0.60436	0.23622	0.15549	0.0622		0	0.8991	0.03836	0	0.66207	0.0407
491.88	15254.4	491.88	17545.3		531.88	65398.7	23767	35552.6	53116.1	23714.5	65006.7	531.88	60027.4	21109	40188.2	38326.8	21093.5	57436.9		303.481	-52.55	303.686	6.50323		22079.7	0.00871	0.0087	0.0093	0.01229						0.98175	0.50088	0.65114	4.26574	0.63986	0.26467	0.09081	0.03632		0	0.92157	0.03907	0	0.68276	0.03674
491.78	14844.5	491.78	17641.9		531.78	68124	23684.2	38277.5	52654.5	23610.5	67395.2	531.78	64051.9	21066.3	45077	36747	21040.8	60808.8		306.608	-43.004	306.812	-0.18849		22084.7	0.01437	0.01234	0.01219	0.01884						1.01243	0.5642	0.73346	4.3533	0.65299	0.30226	0.01465	0.00586		0	0.94404	0.03985	0	0.70345	0.0326
491.68	15224.1	491.68	17477.1		531.68	70121.5	23603.4	41363.2	51920.9	23500.5	69886.4	531.68	68615.5	21024.3	50847.1	35029.4	20982.7	64935.6		309.734	-45.5634	309.94	-2.31905		22089.6	0.02396	0.01748	0.01783	0.02849						1.04311	0.62388	0.81104	4.28969	0.64345	0.3378	0.07819	0.03128		0	0.96652	0.04067	0	0.72414	0.02837
491.58	15326.4	491.58	17567		531.58	72572.1	23527.1	44768.8	50934.3	23384.5	72461.2	531.58	73698.2	20985.5	57529.2	33255.1	20918.7	69932.5		312.861	-22.9307	313.065	-6.81069		22090.2	0.02624	0.01812	0.01863	0.03109						1.07379	0.67773	0.88105	4.09802	0.6147	0.36236	0.16935	0.06774		0	0.98899	0.04155	0	0.74483	0.02443
491.48	15211	491.48	17617.4		531.48	74979.1	23458.8	48426.9	49720.6	23262.3	75081.7	531.48	78440.1	20953.6	65109	31495.3	20848.2	75861.6		315.984	-28.3697	316.188	-8.11735		22090.7	0.02875	0.01863	0.01927	0.03318						1.10447	0.72436	0.94167	3.84015	0.57602	0.36957	0.25665	0.10266		0	1.01146	0.0425	0	0.76552	0.02141
491.38	15250.8	491.38	17538.7		531.38	77507	23402.9	52242.9	48311.2	23133.8	77689.3	531.38	84418.1	20934.2	73513.9	29807.3	20770.3	82714.6		319.107	-29.7937	319.311	-15.1349		22091.2	0.02878	0.01937	0.0199	0.03526						1.13515	0.76322	0.99219	3.63248	0.54487	0.35528	0.33271	0.13308		0	1.03393	0.0435	0	0.78621	0.01996
491.28	15197.4	491.28	17645.5		531.28	80256.3	23365.4	56098.1	46741.6	22999.3	80206.5	531.28	91253.4	20934.9	82601	28232.7	20684.4	90399.8		322.229	-26.304	322.435	-14.906		22091.7	0.03152	0.02055	0.02089	0.03734						1.16583	0.79468	1.03308	3.63972	0.54596	0.31748	0.39067	0.15627		0	1.0564	0.04458	0	0.8069	0.02021
491.18	15055	491.18	17531.8		531.18	81764	23354.4	59853.8	45049.3	22859.1	82539.4	531.18	98795.4	20966.9	92148.8	26798.6	20590	98734.3		325.351	-34.7589	325.555	-12.0837		22092.2	0.03243	0.02171	0.02214	0.03943						1.1965	0.81993	1.06591	3.9975	0.59963	0.25628	0.42466	0.16986		0	1.07888	0.04572	0	0.82759	0.02152
491.08	15282.2	491.08	17530.2		531.08	83540.1	23379.2	63359.1	43272.2	22713.2	84584.1	531.08	105427	21044.5	101854	25518	20486.4	107444		328.471	-31.2303	328.674	-9.0613		22092.7	0.03542	0.02289	0.0234	0.04151						1.22718	0.84086	1.09312	4.71126	0.70669	0.17459	0.4303	0.17212		0	1.10135	0.0469	0	0.84828	0.023
490.98	15319.4	490.98	17622.8		530.98	85880.3	23452.9	66461.4	41447.4	22562.4	86236.8	530.98	112508	21186.7	111341	24393.2	20373.4	116174		331.589	-35.4258	331.793	-10.4932		22093.1	0.03602	0.02405	0.02465	0.0436						1.25786	0.85971	1.11762	5.67553	0.85133	0.085	0.40519	0.16208		0	1.12382	0.0481	0	0.86897	0.02402
490.88	15400.4	490.88	17727.8		530.88	86760	23591.6	69019	39609.7	22407.6	87405	530.88	119423	21417.1	120177	23418.2	20251	124510		334.706	-36.1631	334.91	-1.18291		22093.8	0.04019	0.02552	0.02622	0.04621						1.28854	0.87867	1.14227	6.76102	1.01415	0.0885	0.34942	0.13977		0	1.14629	0.04927	0	0.88965	0.0244
490.78	15302.9	490.78	17711		530.78	87727.8	23814.7	70913	37789.9	22249	88019.6	530.78	126224	21764.3	127904	22581.5	20119.5	132011		337.823	-37.3795	338.026	-1.72796		22094.2	0.04242	0.02669	0.02747	0.04899						1.31922	0.89933	1.16913	7.856	1.1784	0.20374	0.26625	0.1065		0	1.16876	0.05038	0	0.91034	0.02453
490.68	15175.6	490.68	17560.8		530.68	88847	24147.6	72031	36015.5	22087.8	88018.5	530.68	132394	22260.8	134079	21868	19979.3	138249		340.938	-40.257	341.141	-5.4113		22094.7	0.04433	0.02786	0.02873	0.05254						1.3499	0.92231	1.199	8.87039	1.33056	0.33578	0.1652	0.06608		0	1.19124	0.05138	0	0.93103	0.0253
490.58	15452.8	490.58	17634		530.58	87952.7	24621.9	72221.8	34309.8	21925.6	87302.2	530.58	137926	22942.7	138317	21261.6	19831.2	142859		344.052	-24.8185	344.255	-20.6167		22095.2	0.04896	0.02903	0.02998	0.05609						1.38058	0.94695	1.23104	9.73244	1.45987	0.46956	0.09174	0.0367		0	1.21371	0.05223	0	0.95172	0.0279
490.48	15422.9	490.48	17643.9		530.48	87241.4	25276.5	71615	32691.3	21764.1	86054.6	530.48	141542	23846.7	140339	20745.8	19676.1	145579		347.165	-39.1537	347.368	-16.8106		22095.7	0.05114	0.0302	0.03124	0.05964						1.41126	0.97142	1.26285	10.3868	1.55802	0.59898	0.16333	0.06533		0	1.23618	0.0529	0	0.97241	0.03308
490.38	15670.6	490.38	17753.5		530.38	84695.2	26159	70173.4	31174.2	21604.8	84297	530.38	144842	25007.4	140001	20305.9	19516	146282		350.277	-51.9261	350.48	-19.8916		22096.2	0.05523	0.03168	0.03263	0.06318						1.44194	0.993	1.2909	10.794	1.6191	0.72018	0.29233	0.11693		0	1.25865	0.05335	0	0.9931	0.04072
490.28	15536.5	490.28	17735.4		530.28	82350.9	27327.6	67963.4	29768.3	21449.6	82160.2	530.28	144761	26451.6	137318	19928.9	19352.7	144993		353.388	-56.6813	353.591	-25.2825		22096.7	0.05605	0.03321	0.03436	0.06673						1.47262	1.00846	1.311	10.931	1.63965	0.83121	0.42061	0.16824		0	1.28112	0.05357	0	1.01379	0.05023
490.18	15370.6	490.18	17688.5		530.18	79901.8	28851.3	65087.1	28478.6	21299.3	79818.5	530.18	143420	28192.1	132458	19603.5	19188.4	141877		356.498	-50.9984	356.699	-26.9772		22097.3	0.06043	0.03512	0.03651	0.07117						1.5033	1.01458	1.31895	10.791	1.61864	0.93211	0.53187	0.21275		0	1.3036	0.05354	0	1.03448	0.06095
490.08	15426.2	490.08	17785.9		530.08	77247.6	30811.9	61674.6	27306.8	21154.6	77484.1	530.08	141245	30220.5	125722	19320.7	19025.2	137213		359.605	-37.8861	359.808	-16.3374		22097.7	0.06355	0.03665	0.03823	0.07472						1.53398	1.00845	1.31099	10.383	1.55746	1.02474	0.61557	0.24623		0	1.32607	0.05326	0	1.05517	0.07234
489.98	15541.6	489.98	17708		529.98	75078.6	33302.8	57873.1	26250.6	21015.2	75396	529.98	136163	32499.8	117511	19073.5	18865.7	131352		362.713	-45.7938	362.916	-14.5345		22098.2	0.06859	0.03819	0.03996	0.07827						1.56466	0.98783	1.28418	9.7312	1.45968	1.11235	0.66391	0.26556		0	1.34854	0.05273	0	1.07586	0.08401
489.88	15510.9	489.88	17908.5		529.88	73169.9	36426.5	53836.4	25305.2	20880.5	73807.2	529.88	130607	34958.2	108273	18856	18711.6	124664		365.82	-44.6564	366.023	-19.7012		22098.7	0.07183	0.03972	0.04168	0.08182						1.59534	0.95131	1.2367	8.87227	1.33084	1.1987	0.67192	0.26877		0	1.37101	0.05195	0	1.09655	0.09571
489.78	15598.8	489.78	17781.5		529.78	72428.1	40286.2	49714.7	24463.6	20749.1	72966.4	529.78	123380	37487.2	98469.3	18664.2	18565	117491		368.926	-55.5083	369.126	-21.987		22099.2	0.07798	0.04125	0.04341	0.08536						1.62602	0.8984	1.16792	7.85329	1.17799	1.28694	0.6382	0.25528		0	1.39348	0.05094	0	1.11724	0.10731
489.68	15524.5	489.68	17770		529.68	72365.1	44966.7	45643.9	23716.3	20618.7	73089.4	529.68	114467	39943.9	88525.6	18495	18427.8	110109		372.028	-62.5251	372.231	-12.4959		22099.7	0.08288	0.04278	0.04513	0.08891						1.6567	0.82956	1.07843	6.72834	1.00925	1.37849	0.56613	0.22645		0	1.41595	0.04973	0	1.13793	0.11875
489.58	15658.2	489.58	17936.1		529.58	74616	50501.4	41739.7	23053.2	20487	74320.3	529.58	105411	42161.1	78809.5	18346.2	18301.1	102715		375.132	-61.7653	375.335	-9.36125		22100.2	0.08852	0.04431	0.04686	0.09246						1.68738	0.74621	0.97007	5.55504	0.83326	1.47241	0.46685	0.18674		0	1.43843	0.04833	0	1.15862	0.13008
489.48	15755.2	489.48	17867.9		529.48	77305.9	56816.3	38093.1	22463.6	20351.4	76670.2	529.48	95635.3	43964.2	69612.5	18215.8	18185.9	95420.6		378.232	-64.8003	378.435	-8.94665		22100.6	0.09523	0.04584	0.04858	0.09896						1.71806	0.65058	0.84575	4.39093	0.65864	1.56533	0.36808	0.14723		0	1.4609	0.04677	0	1.17931	0.14137
489.38	15991.7	489.38	17928.5		529.38	80370.3	63651.1	34768.4	21937.1	20209.7	79937.2	529.38	86615.9	45194.7	61144	18102.4	18082.9	88275.3		381.334	-59.2528	381.537	-5.41788		22101.2	0.10354	0.04775	0.05073	0.11686						1.74874	0.54566	0.70936	3.29032	0.49355	1.65192	0.33087	0.13235		0	1.48337	0.04508	0	1.2	0.1527
489.28	15893.3	489.28	17953.3		529.28	84113.6	70479	31804	21464.4	20060.6	83626.1	529.28	77099.1	45733.5	53534.9	18004.5	17991.8	81289.2		384.433	-47.1416	384.635	-0.45612		22101.7	0.10758	0.04929	0.05246	0.13121						1.77942	0.43507	0.56559	2.30199	0.3453	1.72582	0.4096	0.16384		0	1.50584	0.04329	0	1.22069	0.16415
489.18	15953.2	489.18	17763.5		529.18	86852.8	76489.8	29215.4	21037.7	19904.1	86934.6	529.18	68857.8	45522	46847.2	17920.5	17912.5	74464.8		387.532	-15.371	387.735	0.48915		22102.2	0.11526	0.05082	0.05418	0.14556						1.8101	0.32305	0.41996	1.4698	0.22047	1.78048	0.56805	0.22722		0	1.52831	0.04143	0	1.24138	0.17579
489.08	15878.1	489.08	17894.5		529.08	88903.6	80759.5	26998.9	20651.4	19741.7	88926.4	529.08	60813.2	44571.8	41085.9	17849.1	17844	67818.8		390.629	-10.345	390.831	-0.78728		22102.7	0.12351	0.05564	0.05688	0.15991						1.84078	0.21494	0.27942	0.84256	0.12638	1.81005	0.75394	0.30158		0	1.55079	0.03952	0	1.26207	0.18766
488.98	15720.5	488.98	17951.4		528.98	88689.7	82724.8	25135.3	20300.8	19575.3	89010.3	528.98	54202.1	42963	36213.9	17788.8	17785.6	61394.5		393.726	-13.4263	393.926	-1.18823		22103.2	0.13171	0.06083	0.06285	0.17425						1.87146	0.12047	0.15661	0.50918	0.07638	1.80994	0.94033	0.37613		0	1.57326	0.0376	0	1.28276	0.19981
488.88	16092.7	488.88	18129.6		528.88	87676.2	82887.3	23595.8	19983.7	19408.6	87649.5	528.88	48276	40829.7	32164.2	17738.2	17736.2	55259.7		396.82	-19.1521	397.022	9.46347		22103.7	0.14255	0.06601	0.06881	0.1886						1.90214	0.07663	0.09962	0.50635	0.07595	1.77731	1.11485	0.44594		0	1.59573	0.03567	0	1.30345	0.21225
488.78	16056.7	488.78	18016.8		528.78	83871.9	80927.2	22345.6	19698.9	19245.9	84479.9	528.78	43004.8	38338.5	28852.1	17695.9	17694.7	49497		399.914	-22.0482	400.116	6.21084		22104.2	0.15173	0.07119	0.07477	0.20876						1.93282	0.12032	0.15642	0.5888	0.08832	1.71129	1.27388	0.50955		0	1.6182	0.03377	0	1.32414	0.225
488.68	16045	488.68	18150.2		528.68	78141.1	76231	21346.8	19446	19091.3	78841.3	528.68	38697.8	35663.6	26184.2	17660.8	17660	44188.5		403.008	-19.733	403.208	8.29606		22104.8	0.16359	0.07767	0.08223	0.23815						1.9635	0.18241	0.23713	0.60734	0.0911	1.61301	1.42122	0.56849		0	1.64067	0.03191	0	1.34483	0.23806
488.58	16469	488.58	18229.7		528.58	71649.9	69743.2	20561.6	19224.2	18948.2	71632.6	528.58	35047.1	32966.2	24066.4	17631.6	17631.2	39401.9		406.099	-19.3749	406.301	5.97543		22105.2	0.17674	0.08285	0.08819	0.26414						1.99418	0.23488	0.30534	0.55109	0.08266	1.4855	1.56739	0.62696		0	1.66315	0.0301	0	1.36552	0.2514
488.48	16374.5	488.48	18319		528.48	64550	62513	19954.2	19033.3	18819.8	63860.9	528.48	32109.6	30378.7	22408.6	17607.4	17607.1	35180.5		409.189	-15.1397	409.391	1.1389		22105.7	0.18752	0.08881	0.09416	0.29287						2.02485	0.27223	0.3539	0.45033	0.06755	1.33348	1.72744	0.69098		0	1.68562	0.02836	0	1.38621	0.265
488.38	16085.1	488.38	18089		528.38	57242	55372.7	19491.7	18871.8	18707.7	56320.9	528.38	29959.3	27998.4	21128.2	17587.2	17587	31539.6		412.278	-1.16491	412.48	-2.98655		22106.2	0.19987	0.09748	0.10151	0.32069						2.05553	0.29305	0.38097	0.3533	0.053	1.16298	1.9169	0.76676		0	1.70809	0.02669	0	1.4069	0.27877
488.28	16405.6	488.28	18279.9		528.28	50091.9	48831.8	19144.8	18737.6	18612.1	49489.9	528.28	27802.4	25885.8	20151.9	17570.3	17570.2	28467.6		415.366	-1.03277	415.568	-5.13595		22106.7	0.21232	0.10668	0.11011	0.34681						2.08621	0.2975	0.38675	0.31503	0.04725	0.98093	2.1465	0.8586		0	1.73056	0.0251	0	1.42759	0.29261
488.18	16250.2	488.18	18332.5		528.18	43997.1	43121.9	18888.5	18628.1	18532.8	43572.9	528.18	26365	24069	19416.9	17556.1	17556.1	25929.9		418.455	-1.18835	418.655	0.02803		22107.2	0.22559	0.11614	0.12117	0.37198						2.11689	0.28672	0.37274	0.35271	0.05291	0.7947	2.41839	0.96736		0	1.75303	0.02358	0	1.44828	0.30635
488.08	16447.8	488.08	18348.4		528.08	38215.8	38290.4	18701.8	18540.3	18468.3	38595.8	528.08	24965.9	22550.3	18870.4	17544.3	17544.3	23876.4		421.541	6.77349	421.741	9.50853		22107.7	0.24082	0.12629	0.13188	0.39661						2.14757	0.26265	0.34145	0.43984	0.06598	0.61162	2.72544	1.09018		0	1.77551	0.02215	0	1.46897	0.3198
487.98	16554.2	487.98	18500.3		527.98	34018.1	34284	18567.4	18470.7	18416.7	34488.7	527.98	23174.9	21312.9	18468.8	17534.4	17534.4	22247.3		424.626	5.75465	424.826	18.973		22108.1	0.25647	0.13626	0.14261	0.41769						2.17825	0.22784	0.29619	0.5759	0.08639	0.43853	3.05316	1.22126		0	1.79798	0.02079	0	1.48966	0.33273
487.88	16401.7	487.88	18484.7		527.88	30787.5	31006.3	18471.6	18416.3	18376	31142.1	527.88	22657.5	20328.3	18177.2	17526.2	17526.2	20979.3		427.71	-7.22663	427.91	33.8813		22108.8	0.27443	0.14762	0.15788	0.44422						2.20893	0.18547	0.24111	0.79056	0.11858	0.28141	3.38274	1.3531		0	1.82045	0.01952	0	1.51035	0.34489
487.78	16742.1	487.78	18529.9		527.78	27684.5	28349.1	18403.8	18374.1	18344.2	28438.5	527.78	21380.9	19562.1	17967.9	17519.5	17519.5	20010.5		430.793	-3.28849	430.993	45.6854		22109.2	0.29203	0.1579	0.16975	0.46204						2.23961	0.13938	0.18119	1.10639	0.16596	0.14521	3.69371	1.47748		0	1.84292	0.01832	0	1.53103	0.356
487.68	16545.8	487.68	18599.5		527.68	25819.4	26208.8	18355.6	18341.1	18319.1	26267.4	527.68	20871.8	18978	17819.4	17513.9	17513.9	19283.5		433.873	-20.9993	434.075	58.4177		22109.7	0.30757	0.16738	0.18272	0.4793						2.27029	0.09505	0.12356	1.5221	0.22831	0.03622	3.96612	1.58645		0	1.86539	0.01719	0	1.55172	0.3658
487.58	16631	487.58	18778.7		527.58	24336.4	24493.8	18321.4	18315.5	18299.4	24531.9	527.58	20333.6	18541.4	17715	17509.2	17509.2	18747.2		436.954	-17.9816	437.155	64.8811		22110.2	0.32727	0.17606	0.19675	0.49674						2.30097	0.0636	0.08268	2.01837	0.30276	0.05944	4.18209	1.67284		0	1.88787	0.01612	0	1.57241	0.37402
487.48	16750.3	487.48	18557.5		527.48	23045.2	23125.6	18296.8	18295.6	18283.8	23150.3	527.48	20079.9	18221.2	17642.4	17505.3	17505.3	18358.3		440.034	-26.3189	440.235	73.3412		22110.7	0.34555	0.1867	0.21031	0.5135						2.33165	0.06385	0.083	2.56586	0.38488	0.11969	4.32694	1.73078		0	1.91034	0.01513	0	1.5931	0.38044
487.38	16969.4	487.38	18567.1		527.38	22164.2	22038.3	18278.9	18279.8	18271.3	22054.4	527.38	19486.9	17990.5	17592.3	17502	17502	18080.8		443.112	-21.9372	443.312	78.3935		22111.2	0.36509	0.19609	0.22699	0.53052						2.36233	0.08845	0.11499	3.12995	0.46949	0.15676	4.39005	1.75602		0	1.93281	0.01419	0	1.61379	0.38486
487.28	17017.5	487.28	18759.9		527.28	21431.3	21178.1	18265.8	18267.6	18261.5	21188.6	527.28	19261.2	17827.3	17558	17499.2	17499.2	17886		446.19	-17.4337	446.389	75.1349		22111.7	0.38658	0.20768	0.24266	0.54759						2.39301	0.11603	0.15084	3.67394	0.55109	0.17225	4.36535	1.74614		0	1.95528	0.01331	0	1.63448	0.38713
487.18	17035.4	487.18	18802.8		527.18	20317.2	20500.5	18256.1	18258.1	18253.7	20507.3	527.18	19048.6	17713.6	17534.7	17496.8	17496.8	17751.5		449.265	-9.6479	449.466	77.0347		22112.1	0.40674	0.22	0.26344	0.56829						2.42369	0.13837	0.17988	4.16197	0.6243	0.16951	4.25154	1.70062		0	1.97775	0.01248	0	1.65517	0.38719
487.08	16993.4	487.08	18834.2		527.08	20134	19969	18248.8	18250.5	18247.4	19973.5	527.08	18549.3	17636	17519	17494.9	17494.9	17660.1		452.34	12.2704	452.539	75.1816		22112.7	0.43564	0.23513	0.28826	0.59621						2.45437	0.15297	0.19886	4.56181	0.68427	0.15263	4.05204	1.62082		0	2.00023	0.0117	0	1.67586	0.385
486.98	17104.3	486.98	18862.3		526.98	19957	19554.1	18243.1	18244.5	18242.3	19557	526.98	18211.8	17583.6	17508.5	17493.3	17493.3	17598.8		455.415	9.36721	455.614	72.335		22113.2	0.45836	0.25241	0.313	0.62298						2.48505	0.15943	0.20726	4.84745	0.72712	0.12595	3.77467	1.50987		0	2.0227	0.01096	0	1.69655	0.38066
486.88	17333.3	486.88	19049.6		526.88	19765.7	19231.8	18238.6	18239.7	18238.2	19233.8	526.88	18604.1	17548.8	17501.4	17491.9	17491.9	17558.3		458.487	7.99008	458.688	63.2548		22113.7	0.48575	0.26983	0.34321	0.65096						2.51573	0.15858	0.20615	5.00148	0.75022	0.09374	3.43102	1.37241		0	2.04517	0.01027	0	1.71724	0.37432
486.78	17312.2	486.78	19170.8		526.78	19476	18982.5	18234.6	18235.5	18234.4	18983.8	526.78	18250.1	17526.2	17496.7	17490.9	17490.9	17532		461.559	16.9494	461.758	54.2674		22114.2	0.50964	0.29396	0.37396	0.68183						2.54641	0.15232	0.19802	5.01724	0.75259	0.0599	3.03574	1.2143		0	2.06764	0.00962	0	1.73793	0.36625
486.68	17559.8	486.68	19239.8		526.68	19551.3	18790.9	18231.2	18231.8	18231.1	18791.7	526.68	17799.3	17511.5	17493.5	17490	17490	17515		464.629	3.22641	464.829	54.8075		22114.7	0.53813	0.31859	0.41633	0.71583						2.57709	0.14364	0.18673	4.90079	0.73512	0.02855	2.60553	1.04221		0	2.09011	0.00901	0	1.75862	0.35679
486.58	17493.5	486.58	19107		526.58	19123.9	18644.5	18228.4	18228.8	18228.3	18645	526.58	17999.6	17502.1	17491.3	17489.1	17489.1	17504.2		467.699	8.25929	467.898	43.8257		22115.2	0.56668	0.35172	0.45946	0.75007						2.60777	0.13644	0.17737	4.67322	0.70098	0.01708	2.15824	0.8633		0	2.11258	0.00844	0	1.77931	0.34637
486.48	17501	486.48	19484.4		526.48	18812.6	18533.4	18226.1	18226.4	18226.1	18533.8	526.48	17820.9	17496.3	17489.9	17488.6	17488.6	17497.6		470.767	-11.0295	470.967	43.1807		22115.7	0.59349	0.38932	0.51268	0.78294						2.63845	0.13473	0.17515	4.37354	0.65603	0.03928	1.7119	0.68476		0	2.13506	0.0079	0	1.8	0.33553
486.38	17717.8	486.38	19458.9		526.38	18711.1	18449.6	18224.3	18224.5	18224.3	18449.9	526.38	17512.1	17492.7	17489	17488.3	17488.3	17493.5		473.835	-10.379	474.034	49.6233		22116.3	0.6325	0.44141	0.58345	0.8217						2.66913	0.1408	0.18304	4.062	0.6093	0.06477	1.28399	0.5136		0	2.15753	0.00739	0	1.82069	0.32484
486.28	17678.9	486.28	19440.7		526.28	18642.2	18386.8	18222.7	18222.9	18222.7	18387	526.28	17638.1	17490.5	17488.4	17488	17488	17490.9		476.9	7.37663	477.099	60.6147		22116.7	0.66177	0.48516	0.64048	0.84736						2.69981	0.15387	0.20003	3.82069	0.5731	0.09051	0.89149	0.3566		0	2.18	0.00692	0	1.84138	0.31488
486.18	17883.4	486.18	19510.1		526.18	18939.3	18340.1	18221.4	18221.5	18221.4	18340.2	526.18	17677.6	17489.1	17487.9	17487.7	17487.7	17489.4		479.967	2.6995	480.165	76.4728		22117.2	0.69472	0.53059	0.69537	0.86721						2.73049	0.17091	0.22218	3.74095	0.56114	0.11739	0.55353	0.22141		0	2.20247	0.00647	0	1.86207	0.30624
486.08	17837.7	486.08	19569.5		526.08	18649.5	18305.2	18220.1	18220.1	18220.1	18305.3	526.08	17886.2	17488.1	17487.5	17487.3	17487.3	17488.3		483.03	-6.27154	483.229	92.1477		22117.7	0.72412	0.57717	0.74454	0.88579						2.76117	0.18851	0.24506	3.88846	0.58327	0.14594	0.30772	0.12309		0	2.22494	0.00605	0	1.88276	0.29941
485.98	17806.5	485.98	19775		525.98	18916	18279.5	18218.8	18218.8	18218.8	18279.5	525.98	17982.7	17487.4	17487	17486.9	17486.9	17487.5		486.092	-11.543	486.291	108.07		22118.2	0.75458	0.61545	0.78549	0.90252						2.79184	0.20385	0.265	4.26791	0.64019	0.17577	0.25263	0.10105		0	2.24742	0.00566	0	1.90345	0.29475
485.88	17934.2	485.88	19774.3		525.88	18566.1	18260.5	18217.6	18217.6	18217.6	18260.5	525.88	17717.1	17486.8	17486.6	17486.5	17486.5	17486.8		489.154	6.94774	489.352	123.501		22118.7	0.78381	0.65311	0.81737	0.9156						2.82252	0.21493	0.27941	4.82957	0.72444	0.20564	0.35658	0.14263		0	2.26989	0.0053	0	1.92414	0.29244
485.78	17905.3	485.78	19908.4		525.78	18471.1	18246.6	18216.5	18216.5	18216.5	18246.6	525.78	17769.6	17486.3	17486.2	17486.2	17486.2	17486.3		492.214	9.13539	492.414	130.673		22119.2	0.81588	0.68469	0.84466	0.92841						2.8532	0.22057	0.28674	5.50618	0.82593	0.2338	0.46667	0.18667		0	2.29236	0.00496	0	1.94483	0.29243
485.68	18180.1	485.68	19968.9		525.68	18716.9	18236.5	18215.5	18215.5	18215.5	18236.5	525.68	17293.8	17486	17486	17486	17486	17486.1		495.275	8.81556	495.473	138.89		22119.7	0.8432	0.7163	0.86358	0.93968						2.88388	0.2202	0.28626	6.23902	0.93585	0.25843	0.54119	0.21648		0	2.31483	0.00464	0	1.96552	0.29449
485.58	18198.3	485.58	19993		525.58	18371.4	18229.3	18214.8	18214.8	18214.8	18229.3	525.58	17456.2	17486	17485.9	17485.9	17485.9	17486		498.333	12.5544	498.531	142.488		22120.3	0.87959	0.75038	0.88471	0.95181						2.91456	0.21385	0.27801	6.9842	1.04763	0.27793	0.5765	0.2306		0	2.3373	0.00434	0	1.98621	0.29822
485.48	18000.1	485.48	19968.8		525.48	18459.9	18224	18214.1	18214.1	18214.1	18224	525.48	17420.6	17485.9	17485.9	17485.9	17485.9	17485.9		501.391	0.05039	501.589	150.097		22120.7	0.90574	0.77634	0.89991	0.95985						2.94524	0.202	0.2626	7.71016	1.15652	0.29116	0.57764	0.23106		0	2.35977	0.00407	0	2.0069	0.30314
485.38	18044.2	485.38	20005		525.38	18486.8	18220.2	18213.4	18213.4	18213.4	18220.2	525.38	17438.8	17485.9	17485.9	17485.9	17485.9	17485.9		504.447	1.91504	504.645	160.701		22121.2	0.93175	0.80496	0.91031	0.96806						2.97592	0.18555	0.24122	8.39362	1.25904	0.2976	0.55245	0.22098		0	2.38225	0.00381	0	2.02759	0.30872
485.28	18245.4	485.28	20177.5		525.28	18352.4	18217.4	18212.9	18212.9	18212.9	18217.4	525.28	17432.5	17485.9	17485.9	17485.9	17485.9	17485.9		507.502	4.17583	507.7	185.571		22121.7	0.95527	0.83061	0.92237	0.97412						3.0066	0.16571	0.21542	9.01603	1.3524	0.29742	0.50967	0.20387		0	2.40472	0.00358	0	2.04828	0.31446
485.18	18021.4	485.18	20203		525.18	18473.2	18215.4	18212.3	18212.3	18212.3	18215.4	525.18	17354.4	17485.9	17485.9	17485.9	17485.9	17485.9		510.556	-6.48808	510.754	213.969		22122.2	0.9819	0.85797	0.92971	0.98019						3.03728	0.14397	0.18716	9.5613	1.43419	0.29146	0.45813	0.18325		0	2.42719	0.00336	0	2.06897	0.31989
485.08	17970.8	485.08	20225		525.08	18425.8	18213.7	18211.7	18211.7	18211.7	18213.7	525.08	17588.3	17485.9	17485.9	17485.9	17485.9	17485.9		513.609	1.71325	513.807	237.65		22122.7	1.00139	0.88264	0.93817	0.98456						3.06796	0.12202	0.15863	10.0144	1.50216	0.28119	0.40667	0.16267		0	2.44966	0.00315	0	2.08966	0.32464
484.98	17737.4	484.98	20201.8																	516.659	2.20951	516.857	255.668		22123.2	1.02237	0.90819	0.94627	0.98801						3.09864	0.10171	0.13222	10.3611	1.55416	0.26856	0.3644	0.14576		0	2.47214	0.00296	0	2.11035	0.3284
484.88	17430.9	484.88	20256.8																	519.71	10.3147	519.908	251.389		22123.6	1.04039	0.93518	0.95332	0.98978						3.12932	0.08498	0.11047	10.588	1.5882	0.25579	0.34078	0.13631		0	2.49461	0.00279	0	2.13103	0.33094
484.78	17478.1	484.78	20291.1																	522.76	7.12421	522.958	234.247		22124.3	1.06114	0.96913	0.96062	0.98922						3.16	0.07339	0.09541	10.6839	1.60258	0.245	0.34347	0.13739		0	2.51708	0.00262	0	2.15172	0.33212
484.68	17547.7	484.68	20124																	525.809	2.68484	526.007	201.297		22124.7	1.07513	0.99567	0.96614	0.98619						3.19068	0.06736	0.08757	10.6404	1.59606	0.23783	0.3743	0.14972		0	2.53955	0.00247	0	2.17241	0.33184
484.58	17303.3	484.58	20328.9																	528.855	0.03689	529.053	156.57		22125.2	1.08813	1.02399	0.97214	0.98027						3.22136	0.06551	0.08516	10.4536	1.56804	0.235	0.42837	0.17135		0	2.56202	0.00233	0	2.1931	0.33009
484.48	17136.9	484.48	20071.4																	531.902	-38.1686	532.1	125.85		22125.7	1.09861	1.05464	0.9783	0.97207						3.25204	0.06539	0.08501	10.125	1.51874	0.23617	0.49765	0.19906		0	2.58449	0.0022	0	2.21379	0.32688
484.38	17117	484.38	20210.4																	534.948	-42.3915	535.145	102.422		22126.2	1.10796	1.08472	0.98522	0.96288						3.28272	0.06486	0.08432	9.66187	1.44928	0.2402	0.57413	0.22965		0	2.60697	0.00208	0	2.23448	0.32227
484.28	16992.8	484.28	20009.4																	537.991	-51.3357	538.188	81.6617		22126.7	1.1164	1.11293	0.99251	0.95321						3.3134	0.06262	0.08141	9.07839	1.36176	0.24556	0.65065	0.26026		0	2.62944	0.00197	0	2.25517	0.31635
484.18	16810.2	484.18	19826.4																	541.035	-61.972	541.232	66.2421		22127.2	1.12354	1.13787	1.00138	0.94324						3.34408	0.0582	0.07566	8.39502	1.25925	0.25066	0.72094	0.28838		0	2.65191	0.00186	0	2.27586	0.30924
484.08	16563.8	484.08	19957.5																	544.076	-57.061	544.273	58.9922		22127.7	1.12741	1.15799	1.00979	0.93378						3.37476	0.05168	0.06718	7.63853	1.14578	0.25416	0.7795	0.3118		0	2.67438	0.00176	0	2.29655	0.30105
483.98	16307.2	483.98	19903																	547.118	-50.4831	547.315	46.0742		22128.3	1.13401	1.17679	1.02152	0.92384						3.40544	0.04357	0.05664	6.8414	1.02621	0.25494	0.82181	0.32872		0	2.69685	0.00167	0	2.31724	0.29193
483.88	16470.6	483.88	19692.3																	550.157	-33.4087	550.354	36.7065		22128.7	1.13481	1.18676	1.0299	0.91713						3.43612	0.03472	0.04514	6.04122	0.90618	0.25211	0.84444	0.33778		0	2.71933	0.00158	0	2.33793	0.28202
483.78	16288.2	483.78	19600.4																	553.195	-18.0748	553.391	26.7312		22129.2	1.13796	1.19281	1.03865	0.91235						3.4668	0.02634	0.03424	5.27974	0.79196	0.24503	0.84526	0.3381		0	2.7418	0.0015	0	2.35862	0.27147
483.68	15946.1	483.68	19386.5																	556.234	-15.1981	556.43	28.6916		22129.7	1.13878	1.19571	1.0471	0.90905						3.49748	0.0202	0.02626	4.60104	0.69016	0.23328	0.82351	0.3294		0	2.76427	0.00142	0	2.37931	0.26041
483.58	15819	483.58	19335.2																	559.269	-0.43637	559.466	31.0703		22130.7	1.13943	1.19533	1.06288	0.90551						3.52816	0.01821	0.02367	4.04705	0.60706	0.21673	0.77983	0.31193		0	2.78674	0.00134	0	2.4	0.249
483.48	16087.3	483.48	19125.9																	562.304	-14.6941	562.501	32.1336		22131.7	1.13971	1.19035	1.07546	0.90538						3.55884	0.01993	0.02591	3.64803	0.5472	0.19562	0.71613	0.28645		0	2.80921	0.00127	0	2.42069	0.23735
483.38	15692.2	483.38	18952.5																	565.338	6.82969	565.534	26.8919		22132.7	1.13629	1.18389	1.08612	0.90772						3.58952	0.02266	0.02946	3.40924	0.51139	0.17071	0.63552	0.25421		0	2.83169	0.00121	0	2.44138	0.22558
483.28	15586.5	483.28	18831.3																	568.373	2.13449	568.567	22.7373		22133.7	1.13104	1.1794	1.09366	0.91134						3.62019	0.02439	0.03171	3.30348	0.49552	0.14353	0.54213	0.21685		0	2.85416	0.00115	0	2.46207	0.21382
483.18	15545.8	483.18	18799.7																	571.405	-1.83194	571.599	7.81456		22134.7	1.12584	1.17695	1.10031	0.91655						3.65087	0.02417	0.03142	3.28021	0.49203	0.11683	0.44108	0.17643		0	2.87663	0.00109	0	2.48276	0.20216
483.08	15541.4	483.08	18518.8																	574.435	-0.9609	574.632	5.47217		22135.7	1.11724	1.17678	1.10441	0.92429						3.68155	0.02168	0.02818	3.28509	0.49276	0.09549	0.3389	0.13556		0	2.8991	0.00103	0	2.50345	0.19069
482.98	15418.6	482.98	18528.7																	577.465	37.6436	577.661	-3.96338		22136.7	1.10898	1.17985	1.10788	0.93819						3.71223	0.017	0.0221	3.27472	0.49121	0.08645	0.24533	0.09813		0	2.92157	0.000977277	0	2.52414	0.17949
482.88	15130	482.88	18259.2																	580.494	47.9618	580.69	1.51441		22137.7	1.09997	1.18424	1.11163	0.9556						3.74291	0.01075	0.01398	3.22117	0.48318	0.09331	0.17885	0.07154		0	2.94404	0.000926424	0	2.54483	0.16863
482.78	14943.2	482.78	18194.3																	583.522	36.2281	583.716	3.53206		22138.7	1.09017	1.18661	1.11318	0.97484						3.77359	0.00663	0.00862	3.11042	0.46656	0.1109	0.16786	0.06714		0	2.96652	0.000878043	0	2.56552	0.15817
482.68	15116.8	482.68	18164.4																	586.548	39.9456	586.742	13.6313		22139.7	1.07874	1.18301	1.11142	0.99289						3.80427	0.01283	0.01668	2.93901	0.44085	0.13159	0.20986	0.08394		0	2.98899	0.000832001	0	2.58621	0.14815
482.58	15013	482.58	18111.1																	589.574	41.5135	589.768	4.6543		22140.8	1.06393	1.17072	1.10856	1.01055						3.83495	0.02333	0.03033	2.71108	0.40666	0.15028	0.27089	0.10836		0	3.01146	0.000788178	0	2.6069	0.13862
482.48	14912	482.48	17961.1																	592.597	31.3651	592.793	0.25007		22141.7	1.0481	1.15577	1.10273	1.02539						3.86563	0.03479	0.04523	2.43609	0.36541	0.16411	0.33122	0.13249		0	3.03393	0.000746463	0	2.62759	0.12961
482.38	15153.4	482.38	17727.4																	595.621	17.3408	595.816	-1.9487		22142.7	1.03253	1.14004	1.09789	1.04084						3.89631	0.04631	0.0602	2.12738	0.31911	0.17157	0.38375	0.1535		0	3.0564	0.000706756	0	2.64828	0.12113
482.28	14940.3	482.28	17844.3																	598.643	4.7991	598.837	0.14184		22143.7	1.01393	1.12231	1.09205	1.05511						3.92699	0.05734	0.07454	1.80153	0.27023	0.17201	0.4264	0.17056		0	3.07888	0.000668965	0	2.66897	0.1132
482.18	14898.6	482.18	17767																	601.665	6.51428	601.859	-1.68132		22144.8	0.99354	1.09913	1.08445	1.07203						3.95767	0.06745	0.08768	1.47892	0.22184	0.16551	0.45948	0.18379		0	3.10135	0.000633005	0	2.68966	0.10582
482.08	14655.6	482.08	17762.1																	604.684	16.2724	604.879	-1.52548		22145.7	0.97717	1.07711	1.07613	1.08667						3.98835	0.07631	0.0992	1.18593	0.17789	0.15271	0.48473	0.19389		0	3.12382	0.000598794	0	2.71034	0.099
481.98	14541	481.98	17691.4																	607.703	53.4872	607.897	-1.19553		22146.7	0.9624	1.05473	1.06598	1.10038						4.01903	0.08373	0.10885	0.9588	0.14382	0.13476	0.50496	0.20198		0	3.14629	0.000566257	0	2.73103	0.09272
481.88	14725.4	481.88	17549.9																	610.72	65.7784	610.916	12.6037		22147.7	0.9495	1.02587	1.05362	1.10973						4.04971	0.08957	0.11644	0.84019	0.12603	0.11321	0.52355	0.20942		0	3.16876	0.000535322	0	2.75172	0.08696
481.78	14471.9	481.78	17375.8																	613.738	87.9798	613.931	7.43567		22148.6	0.93837	0.99423	1.03791	1.11069						4.08039	0.09384	0.12199	0.84763	0.12714	0.09003	0.54386	0.21754		0	3.19124	0.000505922	0	2.77241	0.08172
481.68	14675.2	481.68	17427.1																	616.753	115.46	616.948	7.88521		22149.7	0.92614	0.96012	1.01588	1.10081						4.11107	0.09661	0.12559	0.9441	0.14161	0.06764	0.5685	0.2274		0	3.21371	0.000477991	0	2.7931	0.07696
481.58	14689.8	481.58	17488.4																	619.768	123.452	619.962	9.36883		22150.7	0.91925	0.93739	0.99736	1.08398						4.14175	0.09802	0.12743	1.07335	0.161	0.04932	0.59858	0.23943		0	3.23618	0.000451466	0	2.81379	0.07264
481.48	14519.8	481.48	17432.7																	622.781	114.956	622.976	10.9562		22151.7	0.91287	0.9219	0.97999	1.06415						4.17243	0.09825	0.12773	1.19652	0.17948	0.03932	0.63348	0.25339		0	3.25865	0.000426288	0	2.83448	0.06875
481.38	14631	481.38	17342.3																	625.795	118.508	625.988	12.9986		22152.7	0.90862	0.91293	0.96544	1.04286						4.20311	0.09749	0.12674	1.29337	0.19401	0.03936	0.67101	0.2684		0	3.28112	0.000402396	0	2.85517	0.06524
481.28	14600	481.28	17364.3																	628.805	123.085	628.998	0.11636		22153.7	0.90462	0.90738	0.95343	1.02023						4.23379	0.09593	0.12471	1.35477	0.20322	0.04445	0.70795	0.28318		0	3.3036	0.000379736	0	2.87586	0.06207
481.18	14312.5	481.18	17270.8																	631.815	148.659	632.01	-8.82029		22154.7	0.90309	0.90496	0.94689	1.0023						4.26447	0.09371	0.12182	1.37819	0.20673	0.04907	0.74075	0.2963		0	3.32607	0.000358253	0	2.89655	0.0592
481.08	14642.9	481.08	17171.2																	634.824	162.181	635.019	-8.51755		22155.7	0.90328	0.90342	0.94134	0.98557						4.29515	0.09092	0.1182	1.36544	0.20482	0.05074	0.766	0.3064		0	3.34854	0.000337893	0	2.91724	0.0566
480.98	14418.3	480.98	17043.2																	637.831	178.377	638.026	-17.7523		22156.7	0.90475	0.90202	0.93771	0.96969						4.32583	0.0876	0.11388	1.32179	0.19827	0.04904	0.78086	0.31234		0	3.37101	0.000318606	0	2.93793	0.05422
480.88	14662.8	480.88	17198.4																	640.84	222.186	641.033	-14.2638		22157.8	0.90365	0.90011	0.93497	0.95416						4.35651	0.08372	0.10884	1.25574	0.18836	0.04467	0.7833	0.31332		0	3.39348	0.000300342	0	2.95862	0.05205
480.78	14460.5	480.78	17198.4																	643.846	249.79	644.039	-7.83554		22158.7	0.90443	0.8978	0.93315	0.9443						4.38719	0.07926	0.10304	1.17934	0.1769	0.03928	0.77218	0.30887		0	3.41596	0.000283053	0	2.97931	0.05003
480.68	14671.8	480.68	17110.4																	646.851	245.915	647.043	-2.04448		22159.7	0.90719	0.89493	0.93237	0.93953						4.41786	0.07415	0.09639	1.10855	0.16628	0.03539	0.74727	0.29891		0	3.43843	0.000266694	0	3	0.04815
480.58	14522.1	480.58	17026.7																	649.854	223.244	650.047	5.31635		22160.7	0.90618	0.8931	0.93205	0.9388						4.44854	0.06837	0.08888	1.06283	0.15942	0.03534	0.7092	0.28368		0	3.4609	0.000251219	0	3.02069	0.04639
480.48	14392.6	480.48	17085.2																	652.857	173.515	653.05	5.13809		22161.7	0.90889	0.89266	0.93296	0.93997						4.47922	0.06191	0.08048	1.06176	0.15926	0.03925	0.65926	0.2637		0	3.48337	0.000236585	0	3.04138	0.04471
480.38	14529.6	480.38	17107.9																	655.859	152.938	656.051	-4.20731		22162.7	0.91118	0.89445	0.93501	0.94217						4.5099	0.0548	0.07124	1.11834	0.16775	0.04488	0.59926	0.2397		0	3.50584	0.000222753	0	3.06207	0.0431
480.28	14563.4	480.28	17257.5																	658.857	113.168	659.052	-7.94131		22163.7	0.91153	0.89721	0.93653	0.94434						4.54058	0.04715	0.0613	1.23378	0.18507	0.04983	0.53123	0.21249		0	3.52831	0.00020968	0	3.08276	0.04156
480.18	14415.1	480.18	17102.4																	661.857	95.3349	662.052	-13.0862		22164.7	0.91477	0.89969	0.93803	0.94662						4.57126	0.03906	0.05078	1.39968	0.20995	0.05249	0.45727	0.18291		0	3.55079	0.00019733	0	3.10345	0.04006
480.08	14597	480.08	16978.1																	664.856	66.0177	665.048	-8.25719		22165.7	0.9172	0.90272	0.94006	0.94899						4.60194	0.03069	0.0399	1.60436	0.24065	0.05199	0.37931	0.15172		0	3.57326	0.000185665	0	3.12414	0.0386
479.98	14482.3	479.98	17028.8																	667.854	43.7604	668.046	-13.68		22166.8	0.92274	0.90619	0.94195	0.95168						4.63262	0.02222	0.02889	1.83733	0.2756	0.04799	0.29897	0.11959		0	3.59573	0.000174651	0	3.14483	0.03717
479.88	14271.3	479.88	16947.8																	670.85	45.3404	671.043	-15.2168		22167.7	0.92659	0.90937	0.9439	0.95417						4.6633	0.01386	0.01802	2.09052	0.31358	0.04066	0.21762	0.08705		0	3.6182	0.000164254	0	3.16552	0.03577
479.78	14515.6	479.78	16893.2																	673.844	21.6044	674.036	-5.85523		22168.7	0.93234	0.91238	0.94535	0.95672						4.69398	0.00603	0.00784	2.35783	0.35367	0.03059	0.13659	0.05464		0	3.64067	0.000154442	0	3.18621	0.03439
479.68	14417	479.68	16950.7																	676.839	2.17364	677.031	-3.2756		22169.7	0.93605	0.91588	0.94706	0.95907						4.72466	0.0041	0.00533	2.63437	0.39516	0.01911	0.05902	0.02361		0	3.66315	0.000145184	0	3.2069	0.03304
479.58	14296.8	479.58	16764.1																	679.831	-5.20351	680.025	-1.0106		22170.7	0.93812	0.91923	0.9507	0.96087						4.75534	0.01084	0.01409	2.91571	0.43736	0.01113	0.03907	0.01563		0	3.68562	0.000136451	0	3.22759	0.03171
479.48	14348.5	479.48	16879.1																	682.824	-19.9262	683.016	-3.40721		22171.8	0.94222	0.92304	0.95497	0.96213						4.78602	0.0179	0.02327	3.19735	0.4796	0.01757	0.10913	0.04365		0	3.70809	0.000128215	0	3.24828	0.03041
479.38	14366.8	479.38	16873.1																	685.813	-13.9551	686.007	-8.27585		22172.7	0.94798	0.92513	0.95924	0.96282						4.8167	0.02466	0.03206	3.47434	0.52115	0.03006	0.18179	0.07272		0	3.73056	0.000120449	0	3.26897	0.02912
479.28	14324.9	479.28	16732.1																	688.804	-17.269	688.996	-10.8634		22173.7	0.95224	0.92828	0.96475	0.96357						4.84738	0.03107	0.04039	3.74111	0.56117	0.04226	0.24998	0.09999		0	3.75303	0.000113128	0	3.28966	0.02786
479.18	14432.6	479.18	16821.9																	691.792	-20.3204	691.984	-21.2746		22174.7	0.95822	0.93173	0.9704	0.96466						4.87806	0.03716	0.04831	3.99142	0.59871	0.05254	0.31128	0.12451		0	3.77551	0.000106229	0	3.31034	0.02663
479.08	14330.8	479.08	16620.2																	694.779	-20.4489	694.973	-18.5229		22175.6	0.96511	0.93616	0.97626	0.96632						4.90874	0.04295	0.05584	4.21846	0.63277	0.06013	0.36358	0.14543		0	3.79798	9.97278e-05	0	3.33103	0.02543
478.98	14397.5	478.98	16794.1																	697.767	-18.873	697.958	-5.27559		22176.7	0.97207	0.94166	0.98409	0.96905						4.93942	0.04841	0.06293	4.41505	0.66226	0.06459	0.40499	0.162		0	3.82045	9.36034e-05	0	3.35172	0.02425
478.88	14196.4	478.88	16919.3																	700.752	-26.4599	700.943	-6.79746		22177.7	0.97814	0.94677	0.99007	0.97237						4.9701	0.05351	0.06956	4.574	0.6861	0.06578	0.43395	0.17358		0	3.84292	8.7835e-05	0	3.37241	0.02311
478.78	14637.8	478.78	16768.4																	703.736	-36.0515	703.927	0.42614		22178.7	0.98234	0.95288	0.99602	0.97695						5.00078	0.05816	0.07561	4.68847	0.70327	0.06381	0.44947	0.17979		0	3.86539	8.2403e-05	0	3.3931	0.022
478.68	14327.8	478.68	16774.9																	706.718	-38.5644	706.91	5.37305		22179.7	0.98889	0.95949	1.00325	0.98359						5.03146	0.06224	0.08091	4.75241	0.71286	0.059	0.45128	0.18051		0	3.88787	7.7289e-05	0	3.41379	0.02092
478.58	14411.1	478.58	16693.1																	709.7	-36.6424	709.894	5.54024		22180.6	0.99489	0.96687	1.01074	0.99254						5.06214	0.06562	0.08531	4.76098	0.71415	0.05189	0.43991	0.17596		0	3.91034	7.24754e-05	0	3.43448	0.01989
478.48	14431.4	478.48	16723.2																	712.681	-33.3929	712.875	5.54236		22181.7	0.99891	0.9766	1.02002	1.00411						5.09282	0.06816	0.08861	4.71099	0.70665	0.04312	0.41676	0.1667		0	3.93281	6.79454e-05	0	3.45517	0.01889
478.38	14255.4	478.38	16793.5																	715.661	-15.4464	715.855	5.10172		22182.7	1.00369	0.98582	1.02891	1.01473						5.1235	0.06973	0.09065	4.6012	0.69018	0.03349	0.38413	0.15365		0	3.95528	6.36834e-05	0	3.47586	0.01793
478.28	14297.2	478.28	16851.3																	718.64	-23.1688	718.834	10.0879		22183.7	1.00829	0.99482	1.03797	1.0232						5.15418	0.07024	0.09131	4.43256	0.66488	0.02388	0.3451	0.13804		0	3.97775	5.96743e-05	0	3.49655	0.01701
478.18	14282.5	478.18	16923.3																	721.618	-21.5633	721.809	5.39204		22184.7	1.01134	1.00326	1.04453	1.02968						5.18486	0.06964	0.09053	4.20833	0.63125	0.01559	0.30342	0.12137		0	4.00023	5.5904e-05	0	3.51724	0.01613
478.08	14270.4	478.08	16779.5																	724.595	-8.42639	724.786	-1.54944		22185.8	1.01273	1.01142	1.04915	1.03552						5.21553	0.06793	0.08831	3.934	0.5901	0.0111	0.26325	0.1053		0	4.0227	5.23591e-05	0	3.53793	0.01529
477.98	14354.6	477.98	16980																	727.571	4.5462	727.762	0.26739		22186.7	1.01565	1.0176	1.05202	1.03998						5.24621	0.06517	0.08472	3.61718	0.54258	0.01254	0.22864	0.09146		0	4.04517	4.90268e-05	0	3.55862	0.0145
477.88	14201.3	477.88	16658.4																	730.546	-3.71143	730.737	13.396		22187.7	1.01971	1.02264	1.05412	1.04351						5.27689	0.06145	0.07988	3.26715	0.49007	0.01661	0.20249	0.081		0	4.06764	4.58951e-05	0	3.57931	0.01376
477.78	14251.2	477.78	16687.3																	733.52	-3.84862	733.711	14.009		22188.7	1.0241	1.02832	1.05554	1.04653						5.30757	0.05693	0.07401	2.89445	0.43417	0.02033	0.18526	0.0741		0	4.09011	4.29527e-05	0	3.6	0.01306
477.68	14233	477.68	16679.8																	736.492	-0.7049	736.682	12.5042		22189.7	1.02798	1.03406	1.05644	1.04887						5.33825	0.05181	0.06735	2.51029	0.37654	0.02283	0.17436	0.06974		0	4.11258	4.01887e-05	0	3.62069	0.01241
477.58	14281	477.58	16595.9																	739.464	-3.2153	739.654	4.51741		22190.8	1.03006	1.03984	1.05683	1.05018						5.36893	0.04632	0.06022	2.12578	0.31887	0.024	0.16546	0.06618		0	4.13506	3.75931e-05	0	3.64138	0.0118
477.48	14289	477.48	16782.7																	742.433	-10.5727	742.624	5.28609		22191.7	1.03312	1.04623	1.05679	1.04941						5.39961	0.04075	0.05298	1.75133	0.2627	0.02396	0.15448	0.06179		0	4.15753	3.5156e-05	0	3.66207	0.01124
477.38	14410.5	477.38	16541.9																	745.403	-19.7673	745.594	-4.49754		22192.7	1.03438	1.05287	1.05536	1.04635						5.43029	0.03541	0.04603	1.39589	0.20938	0.02297	0.13893	0.05557		0	4.18	3.28685e-05	0	3.68276	0.01072
477.28	14082.8	477.28	16678.3																	748.372	-33.4047	748.563	-3.40562		22193.7	1.03613	1.06029	1.05396	1.04124						5.46097	0.03071	0.03992	1.06649	0.15997	0.02133	0.11829	0.04732		0	4.20247	3.07218e-05	0	3.70345	0.01025
477.18	14260.1	477.18	16661																	751.338	-23.8098	751.529	-0.12254		22194.7	1.03718	1.06693	1.05109	1.03477						5.49165	0.02713	0.03527	0.7682	0.11523	0.01935	0.09435	0.03774		0	4.22494	2.87078e-05	0	3.72414	0.00982
477.08	14060.8	477.08	16704.6																	754.304	-25.6074	754.494	3.77532		22195.8	1.03439	1.07197	1.04613	1.02682						5.52233	0.02512	0.03266	0.50548	0.07582	0.01732	0.07261	0.02904		0	4.24742	2.68188e-05	0	3.74483	0.00944
476.98	14138.6	476.98	16619.9																	757.27	-29.211	757.46	2.75509		22196.7	1.03703	1.07453	1.04257	1.02006						5.55301	0.02498	0.03247	0.29039	0.04356	0.01546	0.06484	0.02594		0	4.26989	2.50475e-05	0	3.76552	0.0091
476.88	14214.8	476.88	16714.5																	760.233	-21.2792	760.424	-1.93721		22197.7	1.0372	1.07575	1.03878	1.01377						5.58369	0.02655	0.03451	0.18859	0.02829	0.01393	0.07961	0.03184		0	4.29236	2.3387e-05	0	3.78621	0.0088
476.78	14221.1	476.78	16601.1																	763.195	-13.0099	763.386	-3.21134		22198.7	1.03679	1.07559	1.03466	1.00794						5.61437	0.02937	0.03818	0.28097	0.04215	0.01282	0.10805	0.04322		0	4.31483	2.18308e-05	0	3.8069	0.00854
476.68	14113.2	476.68	16743.4																	766.159	-3.71569	766.347	3.70291		22199.7	1.03739	1.07455	1.03104	1.00298						5.64505	0.03291	0.04278	0.44002	0.066	0.01211	0.14006	0.05602		0	4.3373	2.03726e-05	0	3.82759	0.00831
476.58	14530.2	476.58	16804.5																	769.119	-1.64224	769.309	11.2119		22200.8	1.03522	1.07306	1.02777	0.99787						5.67573	0.03676	0.04779	0.60357	0.09054	0.01173	0.17073	0.06829		0	4.35978	1.90068e-05	0	3.84828	0.00811
476.48	14538.9	476.48	16790.8																	772.079	-7.27606	772.269	23.3583		22201.7	1.03391	1.07101	1.02436	0.99374						5.70641	0.0406	0.05278	0.75922	0.11388	0.01151	0.19775	0.0791		0	4.38225	1.77277e-05	0	3.86897	0.00794
476.38	14380.9	476.38	16958.9																	775.037	-13.0969	775.227	29.2153		22202.7	1.03254	1.0687	1.02076	0.99039						5.73709	0.04418	0.05743	0.90114	0.13517	0.01129	0.22005	0.08802		0	4.40472	1.65303e-05	0	3.88965	0.0078
476.28	14393	476.28	16863.5																	777.995	-7.54966	778.185	20.0896		22203.7	1.0322	1.06576	1.01726	0.98818						5.76777	0.04733	0.06153	1.02373	0.15356	0.01086	0.23729	0.09492		0	4.42719	1.54096e-05	0	3.91035	0.00768
476.18	14354.6	476.18	16569.1																	780.951	4.04348	781.141	7.46136		22204.7	1.02802	1.06154	1.01292	0.98733						5.79845	0.04986	0.06482	1.12115	0.16817	0.01009	0.24955	0.09982		0	4.44966	1.43609e-05	0	3.93103	0.00758
476.08	14425.4	476.08	16722.4																	783.906	0.56762	784.096	-3.60513		22205.6	1.0269	1.05698	1.00851	0.9873						5.82913	0.05164	0.06713	1.18788	0.17818	0.00885	0.2571	0.10284		0	4.47214	1.338e-05	0	3.95172	0.00749
475.98	14519.8	475.98	16637.3																	786.861	-3.69266	787.051	-1.05847		22206.7	1.02391	1.05168	1.00425	0.98764						5.85981	0.05256	0.06833	1.21955	0.18293	0.00712	0.26019	0.10408		0	4.49461	1.24627e-05	0	3.97241	0.00742
475.88	14386.7	475.88	16640.5																	789.815	-9.63674	790.002	-2.70633		22207.7	1.02455	1.04808	1.00093	0.9879						5.89049	0.05254	0.0683	1.2137	0.18205	0.00491	0.2589	0.10356		0	4.51708	1.1605e-05	0	3.9931	0.00735
475.78	14199.8	475.78	16533.4																	792.765	-17.2646	792.955	-2.69832		22208.7	1.02303	1.0454	0.99786	0.98808						5.92117	0.05152	0.06698	1.17049	0.17557	0.00236	0.2531	0.10124		0	4.53955	1.08034e-05	0	4.01379	0.0073
475.68	14280.3	475.68	16709.9																	795.717	-26.5764	795.906	-1.03445		22209.7	1.0213	1.04299	0.99568	0.98818						5.95185	0.04949	0.06434	1.09334	0.164	0.00125	0.24253	0.09701		0	4.56202	1.00545e-05	0	4.03448	0.00725
475.58	14501.7	475.58	16816.5																	798.668	-37.5719	798.857	2.2853		22211.7	1.0144	1.03849	0.99174	0.98783						5.98253	0.04649	0.06044	0.98978	0.14847	0.00397	0.227	0.0908		0	4.58449	9.35483e-06	0	4.05517	0.0072
475.48	14529.3	475.48	16558.3																						22213.7	1.00897	1.03406	0.98918	0.98627						6.0132	0.04259	0.05537	0.87265	0.1309	0.00693	0.20661	0.08264		0	4.60697	8.70146e-06	0	4.07586	0.00715
475.38	14342.8	475.38	16712.8																						22215.7	1.00386	1.02807	0.98489	0.9837						6.04388	0.03787	0.04923	0.76211	0.11432	0.00972	0.18224	0.0729		0	4.62944	8.09149e-06	0	4.09655	0.0071
475.28	14494.7	475.28	16562.5																						22217.7	0.99812	1.01978	0.98029	0.98232						6.07456	0.03249	0.04224	0.68644	0.10297	0.01219	0.1561	0.06244		0	4.65191	7.52218e-06	0	4.11724	0.00705
475.18	14330.1	475.18	16637.5																						22219.7	0.99385	1.01317	0.97713	0.98349						6.10524	0.02661	0.03459	0.67405	0.10111	0.0143	0.13276	0.0531		0	4.67438	6.99099e-06	0	4.13793	0.007
475.08	14282.6	475.08	16800																						22221.6	0.9913	1.00762	0.97513	0.98659						6.13592	0.02048	0.02662	0.73264	0.1099	0.01609	0.11992	0.04797		0	4.69685	6.49549e-06	0	4.15862	0.00694
474.98	14357	474.98	16585.8																						22223.7	0.98595	1.0024	0.97362	0.99227						6.1666	0.01445	0.01879	0.84268	0.1264	0.01765	0.12514	0.05006		0	4.71933	6.03342e-06	0	4.17931	0.00688
474.88	14428.2	474.88	16769.1																						22225.7	0.98527	0.99721	0.97416	1.00168						6.19728	0.00944	0.01227	0.97696	0.14654	0.01915	0.1477	0.05908		0	4.7418	5.60265e-06	0	4.2	0.00681
474.78	14309.8	474.78	16630.9																						22227.6	0.98293	0.99048	0.97478	1.01318						6.22796	0.00796	0.01035	1.11526	0.16729	0.02074	0.17996	0.07198		0	4.76427	5.20118e-06	0	4.22069	0.00674
474.68	14386.5	474.68	16438.7																						22229.7	0.9796	0.98466	0.97657	1.02198						6.25864	0.01126	0.01464	1.24588	0.18688	0.02249	0.21476	0.0859		0	4.78674	4.82711e-06	0	4.24138	0.00667
474.58	14264.1	474.58	16583																						22231.7	0.9765	0.98187	0.9798	1.0279						6.28932	0.01634	0.02124	1.36335	0.2045	0.02433	0.24736	0.09894		0	4.80921	4.47869e-06	0	4.26207	0.00659
474.48	14542	474.48	16680.4																						22233.8	0.97437	0.97978	0.98261	1.03313						6.32	0.02159	0.02807	1.46641	0.21996	0.0261	0.27484	0.10994		0	4.83168	4.15424e-06	0	4.28276	0.0065
474.38	14394.6	474.38	16675.2																						22235.7	0.9731	0.97867	0.98628	1.03731						6.35068	0.0265	0.03445	1.55632	0.23345	0.02755	0.29554	0.11822		0	4.85416	3.8522e-06	0	4.30345	0.00641
474.28	14153.9	474.28	16489.3																						22237.7	0.97301	0.977	0.98996	1.03923						6.38136	0.03088	0.04014	1.63546	0.24532	0.02844	0.30881	0.12352		0	4.87663	3.57111e-06	0	4.32414	0.00631
474.18	14386.9	474.18	16721.5																						22239.8	0.97291	0.97427	0.99625	1.0366						6.41204	0.03462	0.04501	1.70596	0.25589	0.02854	0.31502	0.12601		0	4.8991	3.30959e-06	0	4.34483	0.00621
474.08	14186.6	474.08	16619.1																						22241.7	0.97511	0.97296	1.0031	1.03017						6.44272	0.03768	0.04898	1.76868	0.2653	0.02771	0.31542	0.12617		0	4.92157	3.06635e-06	0	4.36552	0.0061
473.98	14105.1	473.98	16725.8																						22243.7	0.97743	0.9725	1.0094	1.02222						6.4734	0.04006	0.05208	1.82261	0.27339	0.02593	0.31212	0.12485		0	4.94405	2.84018e-06	0	4.38621	0.00598
473.88	14334.9	473.88	16611																						22245.6	0.97897	0.9727	1.01475	1.01303						6.50408	0.04181	0.05435	1.86484	0.27973	0.02331	0.30782	0.12313		0	4.96652	2.62993e-06	0	4.4069	0.00587
473.78	14346.8	473.78	16579.3																						22247.7	0.98105	0.97343	1.01984	0.99896						6.53476	0.04301	0.05591	1.89107	0.28366	0.02015	0.3053	0.12212		0	4.98899	2.43456e-06	0	4.42759	0.00575
473.68	14417.7	473.68	16610.3																						22249.7	0.97989	0.97436	1.02497	0.98417						6.56544	0.04379	0.05693	1.89645	0.28447	0.01703	0.30682	0.12273		0	5.01146	2.25305e-06	0	4.44828	0.00562
473.58	14085.7	473.58	16600.3																						22251.6	0.98164	0.97596	1.02926	0.97424						6.59612	0.04428	0.05756	1.87645	0.28147	0.01488	0.31336	0.12534		0	5.03393	2.08447e-06	0	4.46897	0.0055
473.48	14310.6	473.48	16573.2																						22253.7	0.98515	0.97747	1.03176	0.96769						6.6268	0.04463	0.05802	1.82769	0.27415	0.01469	0.32435	0.12974		0	5.0564	1.92795e-06	0	4.48966	0.00537
473.38	14279	473.38	16526.7																						22255.7	0.98715	0.97917	1.03368	0.96279						6.65748	0.04496	0.05845	1.74856	0.26228	0.01654	0.338	0.1352		0	5.07888	1.78267e-06	0	4.51035	0.00523
473.28	14267.6	473.28	16617																						22257.7	0.99151	0.98167	1.03459	0.95857						6.68816	0.04535	0.05896	1.6395	0.24593	0.01946	0.35195	0.14078		0	5.10135	1.64786e-06	0	4.53103	0.0051
473.18	14111	473.18	16544.8																						22259.7	0.99479	0.98381	1.03585	0.95531						6.71884	0.04583	0.05958	1.50319	0.22548	0.02244	0.3639	0.14556		0	5.12382	1.5228e-06	0	4.55172	0.00496
473.08	14249.4	473.08	16592.7																						22261.7	0.99561	0.98658	1.03467	0.95648						6.74952	0.04637	0.06028	1.34444	0.20167	0.02479	0.37202	0.14881		0	5.14629	1.40683e-06	0	4.57241	0.00482
472.98	14284	472.98	16697.7																						22263.7	0.99955	0.98861	1.03324	0.9616						6.7802	0.04689	0.06096	1.17002	0.1755	0.02609	0.37511	0.15004		0	5.16876	1.29931e-06	0	4.5931	0.00469
472.88	13889.1	472.88	16491.1																						22265.8	1.00006	0.98955	1.0308	0.9692						6.81087	0.04731	0.0615	0.98842	0.14826	0.02615	0.37266	0.14906		0	5.19124	1.19966e-06	0	4.61379	0.00455
472.78	13961.6	472.78	16562.8																						22267.7	1.0017	0.99024	1.0276	0.97746						6.84155	0.04757	0.06184	0.80969	0.12145	0.02492	0.36474	0.1459		0	5.21371	1.10733e-06	0	4.63448	0.00441
472.68	13996.3	472.68	16539.3																						22269.7	1.00112	0.99042	1.02544	0.98723						6.87223	0.04766	0.06196	0.64556	0.09683	0.02249	0.35194	0.14078		0	5.23618	1.0218e-06	0	4.65517	0.00427
472.58	14257.2	472.58	16440																						22271.6	1.00285	0.99017	1.022	0.99768						6.90291	0.04767	0.06197	0.50962	0.07644	0.01908	0.33521	0.13408		0	5.25865	9.42608e-07	0	4.67586	0.00413
472.48	14364.3	472.48	16416.1																						22273.7	1.00469	0.99031	1.01632	1.00527						6.93359	0.04775	0.06207	0.41608	0.06241	0.01511	0.31572	0.12629		0	5.28112	8.69297e-07	0	4.69655	0.00399
472.38	14252	472.38	16506.7																						22275.7	1.00417	0.99108	1.01179	1.00937						6.96427	0.04814	0.06258	0.37238	0.05586	0.01124	0.29468	0.11787		0	5.3036	8.01452e-07	0	4.71724	0.00386
472.28	14391.7	472.28	16576.6																						22277.7	1.00823	0.99301	1.00988	1.0129						6.99495	0.04908	0.0638	0.3683	0.05525	0.00874	0.27324	0.1093		0	5.32607	7.38685e-07	0	4.73793	0.00372
472.18	14518.9	472.18	16462.8																						22279.8	1.0074	0.99568	1.00802	1.01645						7.02563	0.05077	0.066	0.38117	0.05718	0.00904	0.25229	0.10092		0	5.34854	6.80632e-07	0	4.75862	0.00359
472.08	14177.8	472.08	16388.1																						22281.7	1.00761	0.9992	1.00565	1.01976						7.05631	0.0533	0.06929	0.39231	0.05885	0.01142	0.23244	0.09298		0	5.37101	6.26958e-07	0	4.77931	0.00346
471.98	14241.4	471.98	16444.2																						22283.7	1.0067	1.00492	1.00161	1.02211						7.08699	0.05656	0.07353	0.39289	0.05893	0.01415	0.21397	0.08559		0	5.39348	5.77345e-07	0	4.8	0.00333
471.88	13930.5	471.88	16538.1																						22285.7	1.00644	1.01218	0.99751	1.0234						7.11767	0.06031	0.0784	0.3819	0.05729	0.01625	0.19686	0.07874		0	5.41595	5.31501e-07	0	4.82069	0.0032
471.78	13968.1	471.78	16542.1																						22287.8	1.00497	1.02056	0.99279	1.02407						7.14835	0.06421	0.08347	0.36366	0.05455	0.01731	0.18093	0.07237		0	5.43843	4.89152e-07	0	4.84138	0.00308
471.68	14070.2	471.68	16569.4																						22289.7	1.0056	1.02721	0.99028	1.02438						7.17903	0.06789	0.08826	0.34603	0.0519	0.01717	0.16595	0.06638		0	5.4609	4.50044e-07	0	4.86207	0.00296
471.58	14137.2	471.58	16532.6																						22291.7	1.00659	1.0326	0.98803	1.02464						7.20971	0.07099	0.09229	0.33821	0.05073	0.01583	0.15174	0.0607		0	5.48337	4.1394e-07	0	4.88276	0.00284
471.48	14310.1	471.48	16549.7																						22293.7	1.00771	1.03751	0.98468	1.02487						7.24039	0.07317	0.09512	0.34682	0.05202	0.01352	0.13827	0.05531		0	5.50584	3.80619e-07	0	4.90345	0.00273
471.38	14270.9	471.38	16369.7																						22295.7	1.00607	1.04044	0.98144	1.02539						7.27107	0.07419	0.09645	0.37238	0.05586	0.01079	0.12565	0.05026		0	5.52832	3.49875e-07	0	4.92414	0.00261
471.28	14217.4	471.28	16646.9																						22297.7	1.00719	1.03946	0.97889	1.02601						7.30175	0.07385	0.096	0.40987	0.06148	0.00899	0.11408	0.04563		0	5.55079	3.21519e-07	0	4.94483	0.00251
471.18	14090.1	471.18	16505.9																						22299.7	1.00641	1.03807	0.9777	1.02657						7.33243	0.07206	0.09368	0.45259	0.06789	0.01011	0.10385	0.04154		0	5.57326	2.95373e-07	0	4.96552	0.0024
471.08	14258.5	471.08	16494.2																						22301.7	1.00735	1.03618	0.97747	1.02676						7.36311	0.0688	0.08944	0.49505	0.07426	0.01408	0.09517	0.03807		0	5.59573	2.71272e-07	0	4.98621	0.0023
470.98	14287.4	470.98	16628.6																						22303.8	1.00579	1.0331	0.97793	1.02602						7.39379	0.06413	0.08337	0.53396	0.08009	0.01935	0.08817	0.03527		0	5.6182	2.49063e-07	0	5.0069	0.0022
470.88	14369.8	470.88	16547.1																						22305.7	1.00637	1.02873	0.97733	1.02305						7.42447	0.0582	0.07566	0.56802	0.0852	0.02494	0.08277	0.03311		0	5.64067	2.28604e-07	0	5.02759	0.00211
470.78	14228.5	470.78	16432.9																						22307.7	1.00881	1.02169	0.97684	1.01851						7.45515	0.05124	0.06661	0.5973	0.0896	0.03039	0.07871	0.03148		0	5.66315	2.09762e-07	0	5.04828	0.00202
470.68	14411.5	470.68	16480.9																						22309.7	1.00843	1.01491	0.97605	1.01325						7.48583	0.04353	0.05659	0.62255	0.09338	0.0354	0.07556	0.03022		0	5.68562	1.92416e-07	0	5.06897	0.00193
470.58	14115.2	470.58	16513.1																						22311.8	1.00552	1.00781	0.97768	1.00786						7.51651	0.03545	0.04609	0.64454	0.09668	0.0398	0.07282	0.02913		0	5.70809	1.7645e-07	0	5.08965	0.00185
470.48	14308.6	470.48	16456.6																						22313.7	1.00112	1.00245	0.97897	1.00181						7.54719	0.02752	0.03578	0.66342	0.09951	0.0435	0.06997	0.02799		0	5.73056	1.61761e-07	0	5.11034	0.00177
470.38	14393.1	470.38	16516.7																						22315.7	0.99868	0.99625	0.98142	0.99344						7.57787	0.02051	0.02666	0.6785	0.10178	0.04648	0.06657	0.02663		0	5.75303	1.4825e-07	0	5.13103	0.00169
470.28	14210.9	470.28	16552.7																						22317.7	0.9963	0.98969	0.98343	0.98425						7.60854	0.01579	0.02053	0.6882	0.10323	0.04876	0.06223	0.02489		0	5.77551	1.35827e-07	0	5.15172	0.00162
470.18	14547.5	470.18	16471																						22319.7	0.99486	0.98497	0.98657	0.97804						7.63922	0.015	0.0195	0.69035	0.10355	0.0504	0.05672	0.02269		0	5.79798	1.24407e-07	0	5.17241	0.00155
470.08	14435	470.08	16566																						22321.8	0.99504	0.98286	0.98973	0.97292						7.6699	0.01774	0.02306	0.68262	0.10239	0.05149	0.04992	0.01997		0	5.82045	1.13912e-07	0	5.1931	0.00149
469.98	14447.4	469.98	16614.4																						22323.7	0.99364	0.98224	0.99162	0.96873						7.70058	0.02182	0.02837	0.66299	0.09945	0.05211	0.04196	0.01678		0	5.84292	1.04272e-07	0	5.21379	0.00143
469.88	14244.5	469.88	16640.6																						22325.7	0.99502	0.98254	0.9942	0.96405						7.73126	0.02581	0.03355	0.63011	0.09452	0.05233	0.03332	0.01333		0	5.86539	9.5418e-08	0	5.23448	0.00137
469.78	14473.4	469.78	16638.1																						22327.7	0.9964	0.98307	0.99711	0.95901						7.76194	0.0291	0.03783	0.58361	0.08754	0.0522	0.02527	0.01011		0	5.88787	8.72897e-08	0	5.25517	0.00132
469.68	14607.4	469.68	16642.6																						22329.6	0.9954	0.9837	0.99998	0.95584						7.79262	0.03145	0.04088	0.52435	0.07865	0.05172	0.02075	0.0083		0	5.91034	7.98295e-08	0	5.27586	0.00127
469.58	14504.2	469.58	16657.7																						22331.7	0.99449	0.9847	1.00342	0.95495						7.8233	0.03284	0.04269	0.45461	0.06819	0.05089	0.02321	0.00928		0	5.93281	7.29848e-08	0	5.29655	0.00122
469.48	14648.5	469.48	16603.1																						22333.7	0.9948	0.98525	1.00544	0.95584						7.85398	0.03331	0.0433	0.37864	0.0568	0.04966	0.03103	0.01241		0	5.95528	6.67066e-08	0	5.31724	0.00117
469.38	14285.5	469.38	16599.4																						22335.7	0.99348	0.98539	1.00699	0.95794						7.88466	0.03302	0.04293	0.30387	0.04558	0.04798	0.04051	0.0162		0	5.97775	6.095e-08	0	5.33793	0.00113
469.28	14533.3	469.28	16590.5																						22337.7	0.99214	0.98505	1.00949	0.96132						7.91534	0.03215	0.04179	0.24368	0.03655	0.04579	0.04956	0.01982		0	6.00022	5.56731e-08	0	5.35862	0.00109
469.18	14592	469.18	16586																						22339.7	0.99262	0.98426	1.01119	0.96612						7.94602	0.03092	0.0402	0.21883	0.03282	0.04306	0.05709	0.02284		0	6.0227	5.08377e-08	0	5.37931	0.00106
469.08	14516.7	469.08	16573.7																						22341.8	0.99167	0.98431	1.01212	0.97038						7.9767	0.02954	0.0384	0.24148	0.03622	0.03978	0.06242	0.02497		0	6.04517	4.6408e-08	0	5.4	0.00102
468.98	14723.7	468.98	16696.4																						22343.7	0.99249	0.98524	1.01161	0.97359						8.00738	0.02821	0.03667	0.29705	0.04456	0.03597	0.06519	0.02608		0	6.06764	4.23514e-08	0	5.42069	0.000991066
468.88	14862.2	468.88	16587.8																						22345.7	0.99083	0.98606	1.01231	0.97669						8.03806	0.02709	0.03522	0.36451	0.05468	0.03173	0.0653	0.02612		0	6.09011	3.86376e-08	0	5.44138	0.000961207
468.78	14925.7	468.78	16741																						22347.7	0.99055	0.98783	1.013	0.98036						8.06874	0.02625	0.03413	0.43115	0.06467	0.02722	0.06303	0.02521		0	6.11258	3.52387e-08	0	5.46207	0.000933272
468.68	14758.2	468.68	16811.1																						22349.7	0.98844	0.98938	1.01373	0.98554						8.09942	0.02567	0.03337	0.49043	0.07356	0.02267	0.05908	0.02363		0	6.13506	3.2129e-08	0	5.48276	0.000907109
468.58	14763.3	468.58	16948.5																						22351.6	0.99031	0.99208	1.01306	0.99244						8.1301	0.0253	0.03289	0.53894	0.08084	0.01851	0.05474	0.0219		0	6.15753	2.92847e-08	0	5.50345	0.000882572
468.48	14718.2	468.48	17026																						22353.8	0.98925	0.99527	1.01197	1.00046						8.16078	0.02502	0.03253	0.57503	0.08625	0.01534	0.05198	0.02079		0	6.18	2.6684e-08	0	5.52414	0.000859521
468.38	14961	468.38	16885.5																						22355.7	0.99006	0.99809	1.01009	1.00711						8.19146	0.02471	0.03212	0.59823	0.08973	0.01387	0.0529	0.02116		0.05	0	0.0032	0	5.54483	0.000837825
468.28	15030.3	468.28	16703.3																						22357.7	0.98912	1.00033	1.00906	1.01308						8.22214	0.0243	0.03159	0.60885	0.09133	0.01433	0.05849	0.0234		0.05	0.20247	0.00683	0	5.56552	0.000817362
468.18	14979.9	468.18	16843																						22359.7	0.9916	1.00213	1.00874	1.01899						8.25282	0.02372	0.03084	0.60782	0.09117	0.01606	0.06793	0.02717		0.05	0.22494	0.00983	0	5.58621	0.000798017
468.08	15296.2	468.08	17056.4																						22361.7	0.99102	1.00263	1.00693	1.02454						8.2835	0.02294	0.02982	0.59649	0.08947	0.01814	0.07949	0.0318		0.05	0.24742	0.01229	0	5.6069	0.000779688
467.98	15031.4	467.98	16987.8																						22363.7	0.99285	1.00239	1.00476	1.02849						8.31418	0.02199	0.02859	0.57641	0.08646	0.01992	0.09152	0.03661		0.05	0.26989	0.01443	0	5.62759	0.000762282
467.88	15019.4	467.88	17031.9																						22365.8	0.99232	1.00079	1.00245	1.0312						8.34486	0.02091	0.02718	0.54922	0.08238	0.02101	0.10276	0.0411		0.05	0.29236	0.01627	0	5.64828	0.000745717
467.78	15206.7	467.78	16921																						22367.7	0.99422	0.99963	1.00211	1.03298						8.37554	0.0198	0.02574	0.51653	0.07748	0.02125	0.11233	0.04493		0.05	0.31483	0.01778	0	5.66897	0.000729918
467.68	15144.4	467.68	17026.2																						22369.7	0.99347	0.99826	1.00233	1.03445						8.40621	0.01883	0.02448	0.47976	0.07196	0.02056	0.11964	0.04786		0.05	0.3373	0.01898	0	5.68966	0.000714824
467.58	15326.5	467.58	17154.3																						22371.7	0.99336	0.99622	1.00173	1.03535						8.43689	0.01826	0.02374	0.44015	0.06602	0.01898	0.12434	0.04974		0.05	0.35977	0.01995	0	5.71035	0.00070038
467.48	15439.6	467.48	17116.1																						22373.7	0.99565	0.99319	1.00096	1.03477						8.46757	0.01837	0.02388	0.39864	0.0598	0.01661	0.12637	0.05055		0.05	0.38225	0.02082	0	5.73103	0.000686539
467.38	15443.1	467.38	17209.8																						22375.7	0.99607	0.98864	0.99901	1.03204						8.49825	0.01945	0.02528	0.35599	0.0534	0.01364	0.12587	0.05035		0.05	0.40472	0.02173	0	5.75172	0.000673265
467.28	15643.3	467.28	17107.5																						22377.7	0.99734	0.98414	0.99794	1.02866						8.52893	0.02162	0.02811	0.31272	0.04691	0.01025	0.12321	0.04928		0.05	0.42719	0.02276	0	5.77241	0.000660525
467.18	15921.1	467.18	17289.9																						22379.6	0.9994	0.98059	0.99726	1.02475						8.55961	0.02481	0.03225	0.26928	0.04039	0.00672	0.11896	0.04758		0.05	0.44966	0.02394	0	5.7931	0.000648294
467.08	15949.5	467.08	17434.5																						22381.7	0.99911	0.97833	0.99668	1.01994						8.59029	0.02885	0.0375	0.22605	0.03391	0.00339	0.11388	0.04555		0.05	0.47213	0.02518	0	5.81379	0.000636551
466.98	15907.7	466.98	17383.4																						22383.7	0.99978	0.97777	0.99587	1.01507						8.62097	0.03349	0.04354	0.18355	0.02753	0.00187	0.1089	0.04356		0.05	0.49461	0.0264	0	5.83448	0.000625281
466.88	15991.4	466.88	17338.9																						22385.7	0.99884	0.97837	0.99468	1.00999						8.65165	0.03852	0.05008	0.14259	0.02139	0.00386	0.10496	0.04198		0.05	0.51708	0.02749	0	5.85517	0.000614471
466.78	16101.8	466.78	17703.4																						22387.7	1.00062	0.98008	0.99285	1.00715						8.68233	0.04371	0.05682	0.10479	0.01572	0.00607	0.10289	0.04116		0.05	0.53955	0.02838	0	5.87586	0.00060411
466.68	16421.8	466.68	17589.9																						22389.7	0.99957	0.9825	0.99256	1.00469						8.71301	0.04885	0.06351	0.07414	0.01112	0.00776	0.10317	0.04127		0.05	0.56202	0.02909	0	5.89655	0.00059419
466.58	16053.4	466.58	17579.7																						22391.7	0.99904	0.98495	0.99264	1.00283						8.74369	0.05372	0.06984	0.06006	0.00901	0.00886	0.10578	0.04231		0.05	0.58449	0.02967	0	5.91724	0.000584704
466.48	16190.9	466.48	17890.7																						22393.7	1.00019	0.98757	0.99279	1.00019						8.77437	0.05815	0.07559	0.07005	0.01051	0.00943	0.11023	0.04409		0.05	0.60697	0.03021	0	5.93793	0.000575645
466.38	16447.3	466.38	17809.5																						22395.7	0.99875	0.99052	0.99263	0.99698						8.80505	0.06195	0.08053	0.09413	0.01412	0.00958	0.11574	0.0463		0.05	0.62944	0.03078	0	5.95862	0.000567005
466.28	16414.7	466.28	17802.3																						22397.8	1.00162	0.99399	0.99206	0.99278						8.83573	0.06497	0.08446	0.12179	0.01827	0.00951	0.12147	0.04859		0.05	0.65191	0.03142	0	5.97931	0.000558776
466.18	16408.2	466.18	17974.1																						22399.7	1.00136	0.99759	0.99111	0.98926						8.86641	0.06708	0.0872	0.14878	0.02232	0.00942	0.12666	0.05066		0.05	0.67438	0.03216	0	6	0.00055095
466.08	16817.6	466.08	17993.1																						22401.7	1.00034	0.99957	0.99047	0.98589						8.89709	0.0682	0.08866	0.17346	0.02602	0.00943	0.13071	0.05228		0.05	0.69685	0.03294	0.05	0	0.02244
465.98	16951.8	465.98	17863.3																						22403.7	1.00013	1.00133	0.98982	0.98277						8.92777	0.06826	0.08874	0.19515	0.02927	0.0096	0.1332	0.05328		0.05	0.71933	0.03372	0.05	0.02069	0.04557
465.88	17062.3	465.88	18133.7																						22405.7	1.0002	1.00278	0.98902	0.97839						8.95845	0.06726	0.08744	0.21359	0.03204	0.00986	0.13388	0.05355		0.05	0.7418	0.03444	0.05	0.04138	0.06407
465.78	17010.8	465.78	18351.4																						22407.7	0.99924	1.00387	0.98844	0.97381						8.98913	0.06523	0.0848	0.2288	0.03432	0.0101	0.1327	0.05308		0.05	0.76427	0.03509	0.05	0.06207	0.07771
465.68	17148.2	465.68	18610.2																						22409.7	0.99964	1.00497	0.98799	0.96953						9.01981	0.06226	0.08094	0.24097	0.03615	0.01028	0.12974	0.0519		0.05	0.78674	0.03566	0.05	0.08276	0.08852
465.58	17258.7	465.58	18686.6																						22412.7	1.00038	1.00655	0.9876	0.96541						9.05049	0.0585	0.07605	0.25038	0.03756	0.01047	0.12527	0.05011		0.05	0.80921	0.03619	0.05	0.10345	0.09729
465.48	17519	465.48	18474.1																						22415.7	1.00202	1.00775	0.98811	0.96212						9.08117	0.05414	0.07038	0.25728	0.03859	0.01089	0.11969	0.04788		0.05	0.83168	0.03671	0.05	0.12414	0.10439
465.38	17558	465.38	18600.1																						22418.6	1.00205	1.00968	0.9889	0.95911						9.11185	0.04944	0.06427	0.26186	0.03928	0.01184	0.11351	0.0454		0.05	0.85416	0.03726	0.05	0.14483	0.11009
465.28	17619.8	465.28	18925.5																						22421.8	1.00086	1.01125	0.98901	0.95927						9.14253	0.04473	0.05815	0.26415	0.03962	0.01352	0.10733	0.04293		0.05	0.87663	0.03786	0.05	0.16552	0.11454
465.18	17582.2	465.18	18768.2																						22424.7	1.00022	1.01211	0.9901	0.96308						9.17321	0.04041	0.05253	0.26401	0.0396	0.01593	0.10178	0.04071		0.05	0.8991	0.03853	0.05	0.18621	0.11788
465.08	17932.7	465.08	18909.7																						22427.7	1.00065	1.01233	0.99131	0.96898						9.20388	0.03693	0.04801	0.26115	0.03917	0.01887	0.09742	0.03897		0.05	0.92157	0.03926	0.05	0.2069	0.12019
464.98	18040.6	464.98	19287.1																						22430.7	1.0027	1.01181	0.99259	0.97811						9.23456	0.03473	0.04515	0.25517	0.03828	0.02206	0.09469	0.03788		0.05	0.94404	0.04005	0.05	0.22759	0.12154
464.88	18173.9	464.88	19171.1																						22433.7	0.99975	1.01062	0.99412	0.98509						9.26524	0.03407	0.04429	0.24568	0.03685	0.02523	0.09378	0.03751		0.05	0.96652	0.04089	0.05	0.24828	0.12198
464.78	18310.7	464.78	19373.3																						22436.7	1.00143	1.00983	0.9963	0.99075						9.29592	0.03493	0.04541	0.23238	0.03486	0.02814	0.09467	0.03787		0.05	0.98899	0.04179	0.05	0.26897	0.12153
464.68	18396.4	464.68	19579.8																						22439.7	1.00231	1.00862	0.99843	0.99732						9.3266	0.03702	0.04813	0.21515	0.03227	0.03056	0.09716	0.03886		0.05	1.01146	0.04275	0.05	0.28966	0.12026
464.58	18991.4	464.58	19521.9																						22442.7	1.00375	1.00609	0.99985	1.00678						9.35728	0.03991	0.05188	0.19418	0.02913	0.03237	0.10094	0.04038		0.05	1.03393	0.04379	0.05	0.31034	0.11822
464.48	18455.6	464.48	19836																						22445.7	1.00517	1.0021	1.00116	1.01491						9.38796	0.04325	0.05622	0.16994	0.02549	0.03349	0.10573	0.04229		0.05	1.0564	0.04489	0.05	0.33103	0.11552
464.38	19169.7	464.38	19785.8																						22448.7	1.00431	0.99802	1.00278	1.02053						9.41864	0.04678	0.06081	0.14329	0.02149	0.03391	0.1112	0.04448		0.05	1.07888	0.04606	0.05	0.35172	0.11227
464.28	19010.2	464.28	19956.6																						22451.7	1.00145	0.99472	1.00315	1.02529						9.44932	0.05034	0.06544	0.11544	0.01732	0.03372	0.11703	0.04681		0.05	1.10135	0.04727	0.05	0.37241	0.1086
464.18	19292.6	464.18	20127.2																						22454.7	1.00116	0.99096	1.00488	1.02812						9.48	0.05389	0.07006	0.08798	0.0132	0.03306	0.12287	0.04915		0.05	1.12382	0.0485	0.05	0.3931	0.1046
464.08	19197.6	464.08	20401.7																						22457.7	0.99912	0.9879	1.00553	1.02935						9.51068	0.05739	0.07461	0.06301	0.00945	0.03217	0.12827	0.05131		0.05	1.14629	0.04971	0.05	0.41379	0.10032
463.98	19697.4	463.98	20420.5																						22460.7	0.99986	0.98706	1.00636	1.02983						9.54136	0.06085	0.0791	0.04346	0.00652	0.03129	0.13273	0.05309		0.05	1.16876	0.05086	0.05	0.43448	0.09579
463.88	19568.4	463.88	20626.6																						22463.7	1.00032	0.98626	1.00737	1.02847						9.57204	0.06426	0.08354	0.03298	0.00495	0.0307	0.1357	0.05428		0.05	1.19124	0.05191	0.05	0.45517	0.09097
463.78	19743.9	463.78	20751.6																						22466.7	1.00086	0.98571	1.00676	1.02401						9.60272	0.06757	0.08784	0.03161	0.00474	0.03059	0.13663	0.05465		0.05	1.21371	0.0528	0.05	0.47586	0.08585
463.68	19603.9	463.68	20803.7																						22469.7	0.99983	0.98641	1.00639	1.01804						9.6334	0.07071	0.09192	0.03268	0.0049	0.03103	0.13501	0.054		0.05	1.23618	0.05351	0.05	0.49655	0.08044
463.58	19777.9	463.58	21117.8																						22472.7	1.00004	0.98908	1.00585	1.01237						9.66408	0.07356	0.09563	0.03064	0.0046	0.03199	0.13045	0.05218		0.05	1.25865	0.05401	0.05	0.51724	0.07481
463.48	20137.8	463.48	21392.4																						22475.7	0.99862	0.99283	1.00567	1.00679						9.69476	0.07598	0.09877	0.02466	0.0037	0.03332	0.12267	0.04907		0.05	1.28112	0.05426	0.05	0.53793	0.0691
463.38	19894.9	463.38	21248.9																						22478.7	1.00078	0.99741	1.00416	1.00401						9.72544	0.0778	0.10114	0.02221	0.00333	0.03483	0.11158	0.04463		0.05	1.3036	0.05427	0.05	0.55862	0.06352
463.28	19852.6	463.28	21552.5																						22481.7	0.99869	1.00149	1.00273	1.00298						9.75612	0.07885	0.10251	0.03736	0.0056	0.03636	0.09731	0.03892		0.05	1.32607	0.05402	0.05	0.57931	0.05825
463.18	20145.9	463.18	21582.5																						22484.7	0.99859	1.00473	1.00302	1.00263						9.7868	0.07898	0.10267	0.06595	0.00989	0.03778	0.08026	0.0321		0.05	1.34854	0.05351	0.05	0.6	0.05344
463.08	19909.4	463.08	21449.4																						22487.7	0.99878	1.00663	1.00291	1.00207						9.81748	0.07805	0.10147	0.10194	0.01529	0.039	0.06118	0.02447		0.05	1.37101	0.05276	0.05	0.62069	0.0491
462.98	19829.2	462.98	21716.7																						22490.7	0.99938	1.0079	1.00131	1.00106						9.84816	0.07596	0.09875	0.14243	0.02136	0.03995	0.04165	0.01666		0.05	1.39348	0.05177	0.05	0.64138	0.0451
462.88	19736.1	462.88	21767.3																						22493.7	1.00003	1.00769	0.99994	1.00011						9.87884	0.07267	0.09447	0.18514	0.02777	0.04061	0.02653	0.01061		0.05	1.41595	0.05056	0.05	0.66207	0.04122
462.78	19536.2	462.78	21830.7																						22496.7	1.00181	1.00651	0.99781	0.99898						9.90952	0.06815	0.08859	0.22783	0.03417	0.04092	0.02833	0.01133		0.05	1.43843	0.04917	0.05	0.68276	0.03724
462.68	19229	462.68	21875.2																						22499.7	1.00203	1.00384	0.99768	0.99664						9.9402	0.06247	0.08121	0.26835	0.04025	0.04085	0.04498	0.01799		0.05	1.4609	0.04761	0.05	0.70345	0.03307
462.58	18917.7	462.58	21891.4																						22502.7	0.99998	1.00067	0.99659	0.99428						9.97088	0.0557	0.07241	0.30462	0.04569	0.04034	0.06475	0.0259		0.05	1.48337	0.04592	0.05	0.72414	0.02882
462.48	18728.7	462.48	21874.4																						22505.7	1.00216	0.99852	0.99691	0.99169										--					0.05	1.50584	0.04412	0.05	0.74483	0.02486
462.38	18820.4	462.38	21680.5																						22508.7	1.00145	0.99709	0.99723	0.988										--					0.05	1.52831	0.04225	0.05	0.76552	0.02183
462.28	18588.9	462.28	21558																						22511.7	1.00056	0.99481	0.99685	0.98294										--					0.05	1.55079	0.04033	0.05	0.78621	0.02037
462.18	18354.1	462.18	21537.8																						22514.8	1.00283	0.99352	0.99696	0.9801										--					0.05	1.57326	0.03838	0.05	0.8069	0.0206
462.08	17832.2	462.08	21644.9																						22517.6	1.00275	0.9935	0.99755	0.97941										--					0.05	1.59573	0.03644	0.05	0.82759	0.02188
461.98	17783	461.98	21264.9																						22520.7	1.00477	0.99428	0.99797	0.98019										--					0.05	1.6182	0.03451	0.05	0.84828	0.02333
461.88	17243.8	461.88	21008.5																						22523.7	1.00402	0.99637	0.99821	0.98199															0.05	1.64067	0.03263	0.05	0.86897	0.02432
461.78	16765.8	461.78	20849.9																						22526.7	1.00444	0.99798	0.99828	0.9835															0.05	1.66315	0.0308	0.05	0.88965	0.02465
461.68	16459.8	461.68	20669																						22529.7	1.00588	0.99925	0.99974	0.98493															0.05	1.68562	0.02903	0.05	0.91034	0.0247
461.58	16346.8	461.58	20517.9																						22532.7	1.00521	1.00038	1.00141	0.98685															0.05	1.70809	0.02733	0.05	0.93103	0.0254
461.48	15998.6	461.48	20187.6																						22535.7	1.00409	1.00133	1.00192	0.98952															0.05	1.73056	0.02571	0.05	0.95172	0.02796
461.38	16081.5	461.38	19938.9																						22538.8	1.00556	1.00218	1.00193	0.99213															0.05	1.75303	0.02417	0.05	0.97241	0.03317
461.28	15710.2	461.28	19758.6																						22541.6	1.00395	1.00278	1.00255	0.99467															0.05	1.77551	0.02271	0.05	0.9931	0.0409
461.18	15310.7	461.18	19402.2																						22544.7	1.0049	1.00354	1.00324	0.99869															0.05	1.79798	0.02133	0.05	1.01379	0.05053
461.08	15364.3	461.08	19458.7																						22547.7	1.00438	1.00448	1.00375	1.00223															0.05	1.82045	0.02004	0.05	1.03448	0.0614
460.98	15164.6	460.98	19220.3																						22550.7	1.00736	1.00482	1.00238	1.00538															0.05	1.84292	0.01881	0.05	1.05517	0.07296
460.88	14964.6	460.88	18871.4																						22553.7	1.00553	1.00648	1.00386	1.009															0.05	1.86539	0.01766	0.05	1.07586	0.08479
460.78	14752.1	460.78	18767.2																						22556.8	1.00333	1.0072	1.00529	1.01345															0.05	1.88787	0.01658	0.05	1.09655	0.09665
460.68	14656.4	460.68	18259.5																						22559.7	1.00302	1.00742	1.00375	1.01745															0.05	1.91034	0.01556	0.05	1.11724	0.1084
460.58	14575.2	460.58	18054.7																						22563.7	1.00088	1.00775	1.0032	1.02201															0.05	1.93281	0.01461	0.05	1.13793	0.12
460.48	14710.4	460.48	17991																						22567.7	1.00103	1.0077	1.00243	1.02599															0.05	1.95528	0.01371	0.05	1.15862	0.13147
460.38	14314	460.38	17887																						22571.8	1.0016	1.0075	1.00169	1.02734															0.05	1.97775	0.01286	0.05	1.17931	0.1429
460.28	14313.8	460.28	17516.9																						22575.7	1.00037	1.00721	1.00195	1.02625															0.05	2.00023	0.01206	0.05	1.2	0.15438
460.18	14301.4	460.18	17346.9																						22579.7	1.00023	1.00659	1.0029	1.02105															0.05	2.0227	0.01131	0.05	1.22069	0.16598
460.08	13880.2	460.08	17297.6																						22583.7	0.99821	1.00551	1.00279	1.01311															0.05	2.04517	0.01061	0.05	1.24138	0.17778
459.98	13919.8	459.98	17212.9																						22587.7	0.99786	1.00392	1.00215	1.00707															0.05	2.06764	0.00994	0.05	1.26207	0.18983
459.88	13773.9	459.88	17014.4																						22591.7	0.99769	1.00211	1.00184	1.00299															0.05	2.09011	0.00932	0.05	1.28276	0.20217
459.78	13677.4	459.78	16851.6																						22595.8	0.99984	1.00071	1.00163	1.00156															0.05	2.11258	0.00873	0.05	1.30345	0.21481
459.68	13851.9	459.68	16949.2																						22599.7	1.00307	0.99986	1.00167	1.00128															0.05	2.13506	0.00818	0.05	1.32414	0.22778
459.58	13649.5	459.58	16680.6																						22603.7	1.00026	0.99864	1.00223	0.99941															0.05	2.15753	0.00765	0.05	1.34483	0.24108
459.48	13706.5	459.48	16583.5																						22607.6	0.99942	0.99741	1.00165	0.99601															0.05	2.18	0.00717	0.05	1.36552	0.25469
459.38	13612.7	459.38	16346.8																						22611.7	0.9993	0.99692	1.00173	0.99209															0.05	2.20247	0.00671	0.05	1.38621	0.26858
459.28	13598.6	459.28	16343.5																						22615.7	0.9993	0.99709	1.00109	0.98746															0.05	2.22494	0.00628	0.05	1.4069	0.28267
459.18	13587.8	459.18	16286.7																						22619.7	1.00077	0.99838	1.00111	0.98521															0.05	2.24742	0.00588	0.05	1.42759	0.29685
459.08	13590.2	459.08	16270.5																						22623.7	1.00114	0.99984	1.00203	0.98435															0.05	2.26989	0.0055	0.05	1.44828	0.31095
458.98	13320.9	458.98	16141.1																						22627.7	1.00061	1.00116	1.00201	0.9847															0.05	2.29236	0.00515	0.05	1.46897	0.32479
458.88	13308.7	458.88	16176.2																						22631.7	0.99915	1.00266	1.00138	0.98655															0.05	2.31483	0.00482	0.05	1.48966	0.33813
458.78	13249.8	458.78	15935.6																						22635.6	0.99899	1.00401	1.00089	0.98915															0.05	2.3373	0.00452	0.05	1.51035	0.3507
458.68	13297.3	458.68	16147																						22639.7	1.00135	1.00469	0.99973	0.99283															0.05	2.35977	0.00424	0.05	1.53103	0.36223
458.58	13259	458.58	15849.8																						22643.6	1.00332	1.0055	0.99998	0.99557															0.05	2.38225	0.00397	0.05	1.55172	0.37243
458.48	13271.4	458.48	15947.3																						22647.7	1.00325	1.00645	1.00069	0.99874															0.05	2.40472	0.00373	0.05	1.57241	0.38104
458.38	13108.6	458.38	15897.6																						22651.6	1.00124	1.00549	0.9995	1.00179															0.05	2.42719	0.0035	0.05	1.5931	0.38782
458.28	13139.9	458.28	15968.5																						22655.7	1.00178	1.00394	0.99913	1.00531															0.05	2.44966	0.00329	0.05	1.61379	0.39255
458.18	13185.8	458.18	15819.4																						22659.6	1.00201	1.00219	0.99958	1.00766															0.05	2.47214	0.00309	0.05	1.63448	0.39508
458.08	13085	458.08	16071.6																						22663.7	1.00089	0.99941	0.99946	1.00909															0.05	2.49461	0.00291	0.05	1.65517	0.39532
457.98	13277.4	457.98	15538.9																						22667.7	0.99856	0.99798	0.99947	1.0093															0.05	2.51708	0.00274	0.05	1.67586	0.39324
457.88	13174.5	457.88	15753.9																						22671.7	0.9997	0.99748	0.99974	1.00849															0.05	2.53955	0.00259	0.05	1.69655	0.38893
457.78	13217.3	457.78	15766.4																						22675.7	1.00077	0.99735	1.00074	1.00693															0.05	2.56202	0.00244	0.05	1.71724	0.38252
457.68	13078.7	457.68	15493																						22679.7	0.99865	0.99757	1.00069	1.00642															0.05	2.58449	0.00231	0.05	1.73793	0.37429
457.58	13005	457.58	15503.7																						22683.7	0.99783	0.99864	1.00138	1.00723															0.05	2.60697	0.00218	0.05	1.75862	0.36457
457.48	13183.9	457.48	15629.4																						22687.6	0.99939	0.99895	1.00096	1.00907															0.05	2.62944	0.00206	0.05	1.77931	0.35383
457.38	12742	457.38	15572.5																						22691.7	0.99695	0.99967	1.00132	1.01068															0.05	2.65191	0.00195	0.05	1.8	0.3426
457.28	12728.6	457.28	15685.4																						22695.7	0.9954	1.00036	1.00272	1.0113															0.05	2.67438	0.00185	0.05	1.82069	0.33147
457.18	12997.5	457.18	15597.5																						22699.8	0.99471	1.00019	1.00306	1.01047															0.05	2.69685	0.00175	0.05	1.84138	0.32106
457.08	13098.2	457.08	15586.7																						22703.7	0.99347	0.99998	1.00301	1.00913															0.05	2.71933	0.00166	0.05	1.86207	0.312
456.98	12847.8	456.98	15643.1																						22707.7	0.99352	0.99967	1.00323	1.00726															0.05	2.7418	0.00158	0.05	1.88276	0.30482
456.88	13051.9	456.88	15528.1																						22711.8	0.99433	0.9996	1.00311	1.00536															0.05	2.76427	0.0015	0.05	1.90345	0.29992
456.78	12906.3	456.78	15406.5																						22716.7	0.99651	1.00044	1.00426	1.0034															0.05	2.78674	0.00142	0.05	1.92414	0.29749
456.68	12708.1	456.68	15333.6																						22721.7	0.99325	1.00188	1.00417	0.99912															0.05	2.80921	0.00135	0.05	1.94483	0.29753
456.58	12848.9	456.58	15496.9																						22726.7	0.99516	1.00378	1.00298	0.99585															0.05	2.83169	0.00128	0.05	1.96552	0.29979
456.48	13132.7	456.48	15463.7																						22731.7	0.99873	1.00524	1.00179	0.99422															0.05	2.85416	0.00121	0.05	1.98621	0.30386
456.38	12753.6	456.38	15430.3																						22736.7	0.99531	1.00639	1.00153	0.99399															0.05	2.87663	0.00115	0.05	2.0069	0.30925
456.28	12731.5	456.28	15295.9																						22741.7	0.98618	1.00732	1.00162	0.99342															0.05	2.8991	0.00109	0.05	2.02759	0.31537
456.18	12701.5	456.18	15476.8																						22746.7	0.98645	1.00754	1.0018	0.99212															0.05	2.92157	0.00104	0.05	2.04828	0.32171
456.08	12640.6	456.08	15445.4																						22751.7	0.99004	1.0058	1.00021	0.9899															0.05	2.94404	0.00098574	0.05	2.06897	0.32777
455.98	12980.2	455.98	15468.1																						22756.7	0.99032	1.00243	0.99754	0.98986															0.05	2.96652	0.000935268	0.05	2.08966	0.33313
455.88	12784.9	455.88	15370.4																						22761.7	0.99273	1.00012	0.99703	0.99113															0.05	2.98899	0.000887185	0.05	2.11035	0.33748
455.78	13062.9	455.78	15299.9																						22766.7	0.99206	0.99824	0.99729	0.99329															0.05	3.01146	0.000841371	0.05	2.13103	0.34057
455.68	12824.1	455.68	15321.9																						22771.7	0.99025	0.9958	0.99794	0.99659															0.05	3.03393	0.000797712	0.05	2.15172	0.34224
455.58	13029.8	455.58	15250.2																						22776.7	0.98965	0.99388	0.99759	0.99854															0.05	3.0564	0.000756109	0.05	2.17241	0.34239
455.48	12974.3	455.48	15454.3																						22781.7	0.9855	0.99251	0.99626	1.00013															0.05	3.07888	0.000716469	0.05	2.1931	0.34098
455.38	12833.9	455.38	15415.4																						22786.7	0.98701	0.99241	0.99648	1.0007															0.05	3.10135	0.000678705	0.05	2.21379	0.33804
455.28	12827.5	455.28	15307																						22791.7	0.98718	0.99283	0.99658	0.99966															0.05	3.12382	0.000642736	0.05	2.23448	0.33362
455.18	12591.6	455.18	15397																						22796.7	0.98807	0.99369	0.9959	0.99772															0.05	3.14629	0.000608489	0.05	2.25517	0.32781
455.08	12629.1	455.08	15286.7																						22801.6	0.98604	0.99486	0.99583	0.99643															0.05	3.16876	0.00057589	0.05	2.27586	0.32073
454.98	12870.9	454.98	15186.2																						22806.7	0.98549	0.9961	0.99665	0.99675															0.05	3.19124	0.000544871	0.05	2.29655	0.3125
454.88	12825.1	454.88	15197																						22811.7	0.98118	0.99708	0.99755	0.9975															0.05	3.21371	0.000515368	0.05	2.31724	0.30327
454.78	12811.8	454.78	15212.4																																									0.05	3.23618	0.000487318	0.05	2.33793	0.29319
454.68	12820	454.68	15265																																									0.05	3.25865	0.00046066	0.05	2.35862	0.28241
454.58	12993.8	454.58	15229.4																																									0.05	3.28112	0.000435336	0.05	2.37931	0.27108
454.48	12735	454.48	15317																																									0.05	3.3036	0.000411289	0.05	2.4	0.25934
454.38	12880.3	454.38	15270.5																																									0.05	3.32607	0.000388465	0.05	2.42069	0.24733
454.28	12947.6	454.28	15222.4																																									0.05	3.34854	0.000366809	0.05	2.44138	0.23518
454.18	12880.1	454.18	15375.1																																									0.05	3.37101	0.00034627	0.05	2.46207	0.223
454.08	12357	454.08	15355.7																																									0.05	3.39348	0.000326799	0.05	2.48276	0.2109
453.98	12625.1	453.98	15398.6																																									0.05	3.41596	0.000308347	0.05	2.50345	0.19899
453.88	12645	453.88	15319.1																																									0.05	3.43843	0.000290866	0.05	2.52414	0.18734
453.78	12740.4	453.78	15264																																									0.05	3.4609	0.000274311	0.05	2.54483	0.17602
453.68	12851.2	453.68	15373.2																																									0.05	3.48337	0.000258639	0.05	2.56552	0.16511
453.58	12739	453.58	15205.4																																									0.05	3.50584	0.000243807	0.05	2.58621	0.15465
453.48	12814.6	453.48	15316.6																																									0.05	3.52831	0.000229774	0.05	2.6069	0.14468
453.38	12730.3	453.38	15320.3																																									0.05	3.55079	0.000216502	0.05	2.62759	0.13525
453.28	12643.7	453.28	15285.5																																									0.05	3.57326	0.000203952	0.05	2.64828	0.12636
453.18	12770	453.18	15269.7																																									0.05	3.59573	0.000192087	0.05	2.66897	0.11805
453.08	12545.8	453.08	15369.7																																									0.05	3.6182	0.000180875	0.05	2.68966	0.11031
452.98	12652.3	452.98	15228.8																																									0.05	3.64067	0.000170281	0.05	2.71034	0.10315
452.88	12791.3	452.88	15338.2																																									0.05	3.66315	0.000160273	0.05	2.73103	0.09657
452.78	12879.8	452.78	15248.8																																									0.05	3.68562	0.000150821	0.05	2.75172	0.09053
452.68	12645.9	452.68	15259.8																																									0.05	3.70809	0.000141897	0.05	2.77241	0.08503
452.58	12669.8	452.58	15205.3																																									0.05	3.73056	0.000133473	0.05	2.7931	0.08005
452.48	12921	452.48	15083.1																																									0.05	3.75303	0.000125521	0.05	2.81379	0.07554
452.38	12947.1	452.38	15339																																									0.05	3.77551	0.000118018	0.05	2.83448	0.07148
452.28	12747.8	452.28	15153.6																																									0.05	3.79798	0.00011094	0.05	2.85517	0.06782
452.18	12759.8	452.18	15332.2																																									0.05	3.82045	0.000104263	0.05	2.87586	0.06454
452.08	12862.2	452.08	15357																																									0.05	3.84292	9.7967e-05	0.05	2.89655	0.06157
451.98	13065.1	451.98	15150.6																																									0.05	3.86539	9.20305e-05	0.05	2.91724	0.0589
451.88	12611.9	451.88	15136.6																																									0.05	3.88787	8.64343e-05	0.05	2.93793	0.05647
451.78	12598.4	451.78	15117.6																																									0.05	3.91034	8.11601e-05	0.05	2.95862	0.05424
451.68	12449.8	451.68	15129.3																																									0.05	3.93281	7.61904e-05	0.05	2.97931	0.0522
451.58	12544.6	451.58	15377.2																																									0.05	3.95528	7.15085e-05	0.05	3	0.05029
451.48	12787.5	451.48	15229																																									0.05	3.97775	6.70987e-05	0.05	3.02069	0.04851
451.38	12636.5	451.38	15145.6																																									0.05	4.00023	6.29461e-05	0.05	3.04138	0.04682
451.28	12619.6	451.28	15247.3																																									0.05	4.0227	5.90365e-05	0.05	3.06207	0.0452
451.18	12914.5	451.18	15251.6																																									0.05	4.04517	5.53565e-05	0.05	3.08276	0.04365
451.08	12619.9	451.08	15282.2																																									0.05	4.06764	5.18934e-05	0.05	3.10345	0.04214
450.98	12539.4	450.98	15246																																									0.05	4.09011	4.86351e-05	0.05	3.12414	0.04066
450.88	12750.9	450.88	15273.6																																									0.05	4.11258	4.55703e-05	0.05	3.14483	0.03922
450.78	12655.7	450.78	15290.7																																									0.05	4.13506	4.26881e-05	0.05	3.16552	0.03781
450.68	12812.1	450.68	15246.5																																									0.05	4.15753	3.99782e-05	0.05	3.18621	0.03642
450.58	12429.8	450.58	15213.4																																									0.05	4.18	3.7431e-05	0.05	3.2069	0.03504
450.48	12784.1	450.48	15199.1																																									0.05	4.20247	3.50373e-05	0.05	3.22759	0.03369
450.38	12663.4	450.38	15300.9																																									0.05	4.22494	3.27884e-05	0.05	3.24828	0.03236
450.28	12612.4	450.28	15269.2																																									0.05	4.24742	3.0676e-05	0.05	3.26897	0.03105
450.18	12559.3	450.18	15064.3																																									0.05	4.26989	2.86924e-05	0.05	3.28966	0.02976
450.08	12670.6	450.08	15074.5																																									0.05	4.29236	2.68302e-05	0.05	3.31034	0.0285
																																												0.05	4.31483	2.50823e-05	0.05	3.33103	0.02726
																																												0.05	4.3373	2.34422e-05	0.05	3.35172	0.02605
																																												0.05	4.35978	2.19037e-05	0.05	3.37241	0.02487
																																												0.05	4.38225	2.04608e-05	0.05	3.3931	0.02372
																																												0.05	4.40472	1.9108e-05	0.05	3.41379	0.02261
																																												0.05	4.42719	1.78399e-05	0.05	3.43448	0.02153
																																												0.05	4.44966	1.66516e-05	0.05	3.45517	0.02049
																																												0.05	4.47214	1.55383e-05	0.05	3.47586	0.01949
																																												0.05	4.49461	1.44956e-05	0.05	3.49655	0.01853
																																												0.05	4.51708	1.35193e-05	0.05	3.51724	0.01762
																																												0.05	4.53955	1.26054e-05	0.05	3.53793	0.01674
																																												0.05	4.56202	1.17501e-05	0.05	3.55862	0.01592
																																												0.05	4.58449	1.09499e-05	0.05	3.57931	0.01513
																																												0.05	4.60697	1.02015e-05	0.05	3.6	0.0144
																																												0.05	4.62944	9.50162e-06	0.05	3.62069	0.01371
																																												0.05	4.65191	8.8474e-06	0.05	3.64138	0.01306
																																												0.05	4.67438	8.23601e-06	0.05	3.66207	0.01247
																																												0.05	4.69685	7.66478e-06	0.05	3.68276	0.01192
																																												0.05	4.71933	7.13124e-06	0.05	3.70345	0.01141
																																												0.05	4.7418	6.63303e-06	0.05	3.72414	0.01096
																																												0.05	4.76427	6.16795e-06	0.05	3.74483	0.01054
																																												0.05	4.78674	5.73391e-06	0.05	3.76552	0.01017
																																												0.05	4.80921	5.32895e-06	0.05	3.78621	0.00984
																																												0.05	4.83168	4.95124e-06	0.05	3.8069	0.00955
																																												0.05	4.85416	4.59903e-06	0.05	3.82759	0.0093
																																												0.05	4.87663	4.2707e-06	0.05	3.84828	0.00908
																																												0.05	4.8991	3.96472e-06	0.05	3.86897	0.00888
																																												0.05	4.92157	3.67964e-06	0.05	3.88965	0.00872
																																												0.05	4.94405	3.41411e-06	0.05	3.91035	0.00858
																																												0.05	4.96652	3.16686e-06	0.05	3.93103	0.00846
																																												0.05	4.98899	2.93671e-06	0.05	3.95172	0.00835
																																												0.05	5.01146	2.72252e-06	0.05	3.97241	0.00826
																																												0.05	5.03393	2.52324e-06	0.05	3.9931	0.00818
																																												0.05	5.0564	2.3379e-06	0.05	4.01379	0.00811
																																												0.05	5.07888	2.16557e-06	0.05	4.03448	0.00804
																																												0.05	5.10135	2.00537e-06	0.05	4.05517	0.00798
																																												0.05	5.12382	1.85651e-06	0.05	4.07586	0.00792
																																												0.05	5.14629	1.7182e-06	0.05	4.09655	0.00786
																																												0.05	5.16876	1.58976e-06	0.05	4.11724	0.0078
																																												0.05	5.19124	1.4705e-06	0.05	4.13793	0.00773
																																												0.05	5.21371	1.3598e-06	0.05	4.15862	0.00767
																																												0.05	5.23618	1.25707e-06	0.05	4.17931	0.0076
																																												0.05	5.25865	1.16178e-06	0.05	4.2	0.00752
																																												0.05	5.28112	1.0734e-06	0.05	4.22069	0.00744
																																												0.05	5.3036	9.91467e-07	0.05	4.24138	0.00735
																																												0.05	5.32607	9.15523e-07	0.05	4.26207	0.00726
																																												0.05	5.34854	8.45155e-07	0.05	4.28276	0.00716
																																												0.05	5.37101	7.79971e-07	0.05	4.30345	0.00706
																																												0.05	5.39348	7.19608e-07	0.05	4.32414	0.00695
																																												0.05	5.41595	6.63725e-07	0.05	4.34483	0.00684
																																												0.05	5.43843	6.12006e-07	0.05	4.36552	0.00672
																																												0.05	5.4609	5.64154e-07	0.05	4.38621	0.00659
																																												0.05	5.48337	5.19893e-07	0.05	4.4069	0.00647
																																												0.05	5.50584	4.78966e-07	0.05	4.42759	0.00633
																																												0.05	5.52832	4.41133e-07	0.05	4.44828	0.0062
																																												0.05	5.55079	4.06171e-07	0.05	4.46897	0.00606
																																												0.05	5.57326	3.73871e-07	0.05	4.48966	0.00591
																																												0.05	5.59573	3.44039e-07	0.05	4.51035	0.00577
																																												0.05	5.6182	3.16495e-07	0.05	4.53103	0.00562
																																												0.05	5.64067	2.91072e-07	0.05	4.55172	0.00547
																																												0.05	5.66315	2.67613e-07	0.05	4.57241	0.00532
																																												0.05	5.68562	2.45972e-07	0.05	4.5931	0.00517
																																												0.05	5.70809	2.26016e-07	0.05	4.61379	0.00502
																																												0.05	5.73056	2.07617e-07	0.05	4.63448	0.00486
																																												0.05	5.75303	1.90661e-07	0.05	4.65517	0.00471
																																												0.05	5.77551	1.75037e-07	0.05	4.67586	0.00456
																																												0.05	5.79798	1.60647e-07	0.05	4.69655	0.00441
																																												0.05	5.82045	1.47397e-07	0.05	4.71724	0.00426
																																												0.05	5.84292	1.35199e-07	0.05	4.73793	0.00411
																																												0.05	5.86539	1.23975e-07	0.05	4.75862	0.00396
																																												0.05	5.88787	1.13648e-07	0.05	4.77931	0.00382
																																												0.05	5.91034	1.04152e-07	0.05	4.8	0.00368
																																												0.05	5.93281	9.542e-08	0.05	4.82069	0.00354
																																												0.05	5.95528	8.73946e-08	0.05	4.84138	0.0034
																																												0.05	5.97775	8.00205e-08	0.05	4.86207	0.00326
																																												0.05	6.00022	7.32469e-08	0.05	4.88276	0.00313
																																												0.05	6.0227	6.70267e-08	0.05	4.90345	0.00301
																																												0.05	6.04517	6.13166e-08	0.05	4.92414	0.00288
																																												0.05	6.06764	5.60763e-08	0.05	4.94483	0.00276
																																												0.05	6.09011	5.12686e-08	0.05	4.96552	0.00264
																																												0.05	6.11258	4.68591e-08	0.05	4.98621	0.00253
																																												0.05	6.13506	4.28161e-08	0.05	5.0069	0.00242
																																												0.05	6.15753	3.91103e-08	0.05	5.02759	0.00232
																																												0.05	6.18	3.57146e-08	0.05	5.04828	0.00222
																																												0.1	0	0.0032	0.05	5.06897	0.00212
																																												0.1	0.20247	0.00683	0.05	5.08965	0.00203
																																												0.1	0.22494	0.00983	0.05	5.11034	0.00194
																																												0.1	0.24742	0.01229	0.05	5.13103	0.00186
																																												0.1	0.26989	0.01443	0.05	5.15172	0.00178
																																												0.1	0.29236	0.01627	0.05	5.17241	0.0017
																																												0.1	0.31483	0.01778	0.05	5.1931	0.00163
																																												0.1	0.3373	0.01898	0.05	5.21379	0.00156
																																												0.1	0.35977	0.01996	0.05	5.23448	0.0015
																																												0.1	0.38225	0.02083	0.05	5.25517	0.00144
																																												0.1	0.40472	0.02174	0.05	5.27586	0.00138
																																												0.1	0.42719	0.02277	0.05	5.29655	0.00133
																																												0.1	0.44966	0.02395	0.05	5.31724	0.00128
																																												0.1	0.47213	0.0252	0.05	5.33793	0.00123
																																												0.1	0.49461	0.02642	0.05	5.35862	0.00119
																																												0.1	0.51708	0.02751	0.05	5.37931	0.00115
																																												0.1	0.53955	0.02842	0.05	5.4	0.00111
																																												0.1	0.56202	0.02913	0.05	5.42069	0.00108
																																												0.1	0.58449	0.02972	0.05	5.44138	0.00105
																																												0.1	0.60697	0.03026	0.05	5.46207	0.00102
																																												0.1	0.62944	0.03083	0.05	5.48276	0.000990504
																																												0.1	0.65191	0.03148	0.05	5.50345	0.000964788
																																												0.1	0.67438	0.03222	0.05	5.52414	0.000940816
																																												0.1	0.69685	0.03302	0.05	5.54483	0.000918427
																																												0.1	0.71933	0.0338	0.05	5.56552	0.000897471
																																												0.1	0.7418	0.03454	0.05	5.58621	0.000877808
																																												0.1	0.76427	0.03519	0.05	5.6069	0.000859309
																																												0.1	0.78674	0.03578	0.05	5.62759	0.000841857
																																												0.1	0.80921	0.03632	0.05	5.64828	0.000825346
																																												0.1	0.83168	0.03685	0.05	5.66897	0.000809682
																																												0.1	0.85416	0.0374	0.05	5.68966	0.000794782
																																												0.1	0.87663	0.03802	0.05	5.71035	0.000780575
																																												0.1	0.8991	0.0387	0.05	5.73103	0.000766999
																																												0.1	0.92157	0.03944	0.05	5.75172	0.000754001
																																												0.1	0.94404	0.04025	0.05	5.77241	0.000741538
																																												0.1	0.96652	0.04111	0.05	5.7931	0.000729573
																																												0.1	0.98899	0.04203	0.05	5.81379	0.000718076
																																												0.1	1.01146	0.04301	0.05	5.83448	0.000707023
																																												0.1	1.03393	0.04407	0.05	5.85517	0.000696395
																																												0.1	1.0564	0.0452	0.05	5.87586	0.000686175
																																												0.1	1.07888	0.04639	0.05	5.89655	0.000676351
																																												0.1	1.10135	0.04764	0.05	5.91724	0.000666911
																																												0.1	1.12382	0.04891	0.05	5.93793	0.000657847
																																												0.1	1.14629	0.05016	0.05	5.95862	0.000649148
																																												0.1	1.16876	0.05135	0.05	5.97931	0.000640806
																																												0.1	1.19124	0.05243	0.05	6	0.000632811
																																												0.1	1.21371	0.05337	0.1	0	0.02244
																																												0.1	1.23618	0.05412	0.1	0.02069	0.04557
																																												0.1	1.25865	0.05466	0.1	0.04138	0.06407
																																												0.1	1.28112	0.05496	0.1	0.06207	0.07771
																																												0.1	1.3036	0.055	0.1	0.08276	0.08854
																																												0.1	1.32607	0.05478	0.1	0.10345	0.09732
																																												0.1	1.34854	0.0543	0.1	0.12414	0.10444
																																												0.1	1.37101	0.05357	0.1	0.14483	0.11015
																																												0.1	1.39348	0.0526	0.1	0.16552	0.11463
																																												0.1	1.41595	0.05141	0.1	0.18621	0.11799
																																												0.1	1.43843	0.05002	0.1	0.2069	0.12034
																																												0.1	1.4609	0.04847	0.1	0.22759	0.12172
																																												0.1	1.48337	0.04677	0.1	0.24828	0.1222
																																												0.1	1.50584	0.04497	0.1	0.26897	0.12179
																																												0.1	1.52831	0.04308	0.1	0.28966	0.12055
																																												0.1	1.55079	0.04114	0.1	0.31034	0.11855
																																												0.1	1.57326	0.03918	0.1	0.33103	0.11589
																																												0.1	1.59573	0.03721	0.1	0.35172	0.11268
																																												0.1	1.6182	0.03527	0.1	0.37241	0.10904
																																												0.1	1.64067	0.03336	0.1	0.3931	0.10507
																																												0.1	1.66315	0.0315	0.1	0.41379	0.10082
																																												0.1	1.68562	0.0297	0.1	0.43448	0.09631
																																												0.1	1.70809	0.02798	0.1	0.45517	0.09151
																																												0.1	1.73056	0.02633	0.1	0.47586	0.08641
																																												0.1	1.75303	0.02477	0.1	0.49655	0.08101
																																												0.1	1.77551	0.02329	0.1	0.51724	0.07539
																																												0.1	1.79798	0.02188	0.1	0.53793	0.06969
																																												0.1	1.82045	0.02056	0.1	0.55862	0.0641
																																												0.1	1.84292	0.01932	0.1	0.57931	0.05883
																																												0.1	1.86539	0.01814	0.1	0.6	0.05401
																																												0.1	1.88787	0.01704	0.1	0.62069	0.04966
																																												0.1	1.91034	0.01601	0.1	0.64138	0.04564
																																												0.1	1.93281	0.01503	0.1	0.66207	0.04174
																																												0.1	1.95528	0.01411	0.1	0.68276	0.03774
																																												0.1	1.97775	0.01325	0.1	0.70345	0.03355
																																												0.1	2.00023	0.01244	0.1	0.72414	0.02928
																																												0.1	2.0227	0.01167	0.1	0.74483	0.0253
																																												0.1	2.04517	0.01095	0.1	0.76552	0.02226
																																												0.1	2.06764	0.01027	0.1	0.78621	0.02078
																																												0.1	2.09011	0.00963	0.1	0.8069	0.02098
																																												0.1	2.11258	0.00903	0.1	0.82759	0.02225
																																												0.1	2.13506	0.00846	0.1	0.84828	0.02367
																																												0.1	2.15753	0.00793	0.1	0.86897	0.02462
																																												0.1	2.18	0.00742	0.1	0.88965	0.0249
																																												0.1	2.20247	0.00695	0.1	0.91034	0.02487
																																												0.1	2.22494	0.00651	0.1	0.93103	0.0255
																																												0.1	2.24742	0.0061	0.1	0.95172	0.02802
																																												0.1	2.26989	0.00571	0.1	0.97241	0.03325
																																												0.1	2.29236	0.00535	0.1	0.9931	0.04107
																																												0.1	2.31483	0.00502	0.1	1.01379	0.05084
																																												0.1	2.3373	0.0047	0.1	1.03448	0.06186
																																												0.1	2.35977	0.00441	0.1	1.05517	0.07357
																																												0.1	2.38225	0.00414	0.1	1.07586	0.08558
																																												0.1	2.40472	0.00388	0.1	1.09655	0.0976
																																												0.1	2.42719	0.00365	0.1	1.11724	0.1095
																																												0.1	2.44966	0.00343	0.1	1.13793	0.12124
																																												0.1	2.47214	0.00323	0.1	1.15862	0.13286
																																												0.1	2.49461	0.00304	0.1	1.17931	0.14443
																																												0.1	2.51708	0.00287	0.1	1.2	0.15605
																																												0.1	2.53955	0.00271	0.1	1.22069	0.16781
																																												0.1	2.56202	0.00256	0.1	1.24138	0.17977
																																												0.1	2.58449	0.00242	0.1	1.26207	0.192
																																												0.1	2.60697	0.00229	0.1	1.28276	0.20452
																																												0.1	2.62944	0.00216	0.1	1.30345	0.21737
																																												0.1	2.65191	0.00205	0.1	1.32414	0.23056
																																												0.1	2.67438	0.00194	0.1	1.34483	0.2441
																																												0.1	2.69685	0.00184	0.1	1.36552	0.25798
																																												0.1	2.71933	0.00175	0.1	1.38621	0.27216
																																												0.1	2.7418	0.00166	0.1	1.4069	0.28657
																																												0.1	2.76427	0.00158	0.1	1.42759	0.30109
																																												0.1	2.78674	0.0015	0.1	1.44828	0.31557
																																												0.1	2.80921	0.00142	0.1	1.46897	0.3298
																																												0.1	2.83169	0.00135	0.1	1.48966	0.34355
																																												0.1	2.85416	0.00129	0.1	1.51035	0.35654
																																												0.1	2.87663	0.00122	0.1	1.53103	0.36849
																																												0.1	2.8991	0.00116	0.1	1.55172	0.37911
																																												0.1	2.92157	0.0011	0.1	1.57241	0.38812
																																												0.1	2.94404	0.00105	0.1	1.5931	0.39526
																																												0.1	2.96652	0.000995411	0.1	1.61379	0.40031
																																												0.1	2.98899	0.00094525	0.1	1.63448	0.40311
																																												0.1	3.01146	0.000897404	0.1	1.65517	0.40354
																																												0.1	3.03393	0.000851761	0.1	1.67586	0.40159
																																												0.1	3.0564	0.000808217	0.1	1.69655	0.3973
																																												0.1	3.07888	0.000766681	0.1	1.71724	0.39083
																																												0.1	3.10135	0.000727066	0.1	1.73793	0.38243
																																												0.1	3.12382	0.000689291	0.1	1.75862	0.37246
																																												0.1	3.14629	0.000653282	0.1	1.77931	0.36138
																																												0.1	3.16876	0.000618966	0.1	1.8	0.34974
																																												0.1	3.19124	0.000586277	0.1	1.82069	0.33815
																																												0.1	3.21371	0.000555148	0.1	1.84138	0.32728
																																												0.1	3.23618	0.000525518	0.1	1.86207	0.31777
																																												0.1	3.25865	0.000497326	0.1	1.88276	0.31021
																																												0.1	3.28112	0.000470514	0.1	1.90345	0.30503
																																												0.1	3.3036	0.000445024	0.1	1.92414	0.30248
																																												0.1	3.32607	0.000420802	0.1	1.94483	0.30255
																																												0.1	3.34854	0.000397795	0.1	1.96552	0.30501
																																												0.1	3.37101	0.00037595	0.1	1.98621	0.30943
																																												0.1	3.39348	0.000355216	0.1	2.0069	0.31529
																																												0.1	3.41596	0.000335545	0.1	2.02759	0.32199
																																												0.1	3.43843	0.000316888	0.1	2.04828	0.32895
																																												0.1	3.4609	0.0002992	0.1	2.06897	0.33567
																																												0.1	3.48337	0.000282436	0.1	2.08966	0.34169
																																												0.1	3.50584	0.000266553	0.1	2.11035	0.34667
																																												0.1	3.52831	0.000251509	0.1	2.13103	0.35034
																																												0.1	3.55079	0.000237263	0.1	2.15172	0.35253
																																												0.1	3.57326	0.000223777	0.1	2.17241	0.35313
																																												0.1	3.59573	0.000211014	0.1	2.1931	0.3521
																																												0.1	3.6182	0.000198938	0.1	2.21379	0.34946
																																												0.1	3.64067	0.000187515	0.1	2.23448	0.34525
																																												0.1	3.66315	0.000176712	0.1	2.25517	0.33957
																																												0.1	3.68562	0.000166497	0.1	2.27586	0.33253
																																												0.1	3.70809	0.000156841	0.1	2.29655	0.32427
																																												0.1	3.73056	0.000147715	0.1	2.31724	0.31495
																																												0.1	3.75303	0.000139091	0.1	2.33793	0.3047
																																												0.1	3.77551	0.000130944	0.1	2.35862	0.29369
																																												0.1	3.79798	0.000123248	0.1	2.37931	0.28208
																																												0.1	3.82045	0.000115981	0.1	2.4	0.27002
																																												0.1	3.84292	0.000109119	0.1	2.42069	0.25764
																																												0.1	3.86539	0.000102641	0.1	2.44138	0.24509
																																												0.1	3.88787	9.65265e-05	0.1	2.46207	0.23249
																																												0.1	3.91034	9.07569e-05	0.1	2.48276	0.21995
																																												0.1	3.93281	8.53134e-05	0.1	2.50345	0.20758
																																												0.1	3.95528	8.01787e-05	0.1	2.52414	0.19546
																																												0.1	3.97775	7.53361e-05	0.1	2.54483	0.18367
																																												0.1	4.00023	7.077e-05	0.1	2.56552	0.17229
																																												0.1	4.0227	6.64655e-05	0.1	2.58621	0.16137
																																												0.1	4.04517	6.24084e-05	0.1	2.6069	0.15095
																																												0.1	4.06764	5.85854e-05	0.1	2.62759	0.14107
																																												0.1	4.09011	5.49836e-05	0.1	2.64828	0.13177
																																												0.1	4.11258	5.15911e-05	0.1	2.66897	0.12306
																																												0.1	4.13506	4.83964e-05	0.1	2.68966	0.11494
																																												0.1	4.15753	4.53887e-05	0.1	2.71034	0.10743
																																												0.1	4.18	4.25575e-05	0.1	2.73103	0.10051
																																												0.1	4.20247	3.98933e-05	0.1	2.75172	0.09418
																																												0.1	4.22494	3.73867e-05	0.1	2.77241	0.08842
																																												0.1	4.24742	3.5029e-05	0.1	2.7931	0.0832
																																												0.1	4.26989	3.28118e-05	0.1	2.81379	0.07848
																																												0.1	4.29236	3.07273e-05	0.1	2.83448	0.07425
																																												0.1	4.31483	2.87681e-05	0.1	2.85517	0.07044
																																												0.1	4.3373	2.6927e-05	0.1	2.87586	0.06703
																																												0.1	4.35978	2.51974e-05	0.1	2.89655	0.06397
																																												0.1	4.38225	2.35729e-05	0.1	2.91724	0.06122
																																												0.1	4.40472	2.20476e-05	0.1	2.93793	0.05873
																																												0.1	4.42719	2.06157e-05	0.1	2.95862	0.05646
																																												0.1	4.44966	1.92719e-05	0.1	2.97931	0.05439
																																												0.1	4.47214	1.8011e-05	0.1	3	0.05246
																																												0.1	4.49461	1.68283e-05	0.1	3.02069	0.05066
																																												0.1	4.51708	1.57192e-05	0.1	3.04138	0.04896
																																												0.1	4.53955	1.46794e-05	0.1	3.06207	0.04734
																																												0.1	4.56202	1.37049e-05	0.1	3.08276	0.04578
																																												0.1	4.58449	1.27917e-05	0.1	3.10345	0.04427
																																												0.1	4.60697	1.19362e-05	0.1	3.12414	0.04279
																																												0.1	4.62944	1.11351e-05	0.1	3.14483	0.04134
																																												0.1	4.65191	1.0385e-05	0.1	3.16552	0.03992
																																												0.1	4.67438	9.68287e-06	0.1	3.18621	0.03851
																																												0.1	4.69685	9.02586e-06	0.1	3.2069	0.03712
																																												0.1	4.71933	8.41121e-06	0.1	3.22759	0.03575
																																												0.1	4.7418	7.83634e-06	0.1	3.24828	0.0344
																																												0.1	4.76427	7.29884e-06	0.1	3.26897	0.03306
																																												0.1	4.78674	6.7964e-06	0.1	3.28966	0.03175
																																												0.1	4.80921	6.32686e-06	0.1	3.31034	0.03045
																																												0.1	4.83168	5.8882e-06	0.1	3.33103	0.02918
																																												0.1	4.85416	5.47849e-06	0.1	3.35172	0.02794
																																												0.1	4.87663	5.09592e-06	0.1	3.37241	0.02673
																																												0.1	4.8991	4.7388e-06	0.1	3.3931	0.02554
																																												0.1	4.92157	4.40552e-06	0.1	3.41379	0.02439
																																												0.1	4.94405	4.09458e-06	0.1	3.43448	0.02328
																																												0.1	4.96652	3.80456e-06	0.1	3.45517	0.0222
																																												0.1	4.98899	3.53413e-06	0.1	3.47586	0.02116
																																												0.1	5.01146	3.28203e-06	0.1	3.49655	0.02016
																																												0.1	5.03393	3.04709e-06	0.1	3.51724	0.01921
																																												0.1	5.0564	2.82819e-06	0.1	3.53793	0.0183
																																												0.1	5.07888	2.62431e-06	0.1	3.55862	0.01743
																																												0.1	5.10135	2.43446e-06	0.1	3.57931	0.01661
																																												0.1	5.12382	2.25773e-06	0.1	3.6	0.01583
																																												0.1	5.14629	2.09326e-06	0.1	3.62069	0.01511
																																												0.1	5.16876	1.94023e-06	0.1	3.64138	0.01443
																																												0.1	5.19124	1.7979e-06	0.1	3.66207	0.0138
																																												0.1	5.21371	1.66555e-06	0.1	3.68276	0.01321
																																												0.1	5.23618	1.54251e-06	0.1	3.70345	0.01268
																																												0.1	5.25865	1.42817e-06	0.1	3.72414	0.01219
																																												0.1	5.28112	1.32194e-06	0.1	3.74483	0.01174
																																												0.1	5.3036	1.22327e-06	0.1	3.76552	0.01134
																																												0.1	5.32607	1.13166e-06	0.1	3.78621	0.01098
																																												0.1	5.34854	1.04661e-06	0.1	3.8069	0.01066
																																												0.1	5.37101	9.67682e-07	0.1	3.82759	0.01038
																																												0.1	5.39348	8.94459e-07	0.1	3.84828	0.01013
																																												0.1	5.41595	8.26545e-07	0.1	3.86897	0.00992
																																												0.1	5.43843	7.63573e-07	0.1	3.88965	0.00973
																																												0.1	5.4609	7.05202e-07	0.1	3.91035	0.00956
																																												0.1	5.48337	6.51109e-07	0.1	3.93103	0.00942
																																												0.1	5.50584	6.00997e-07	0.1	3.95172	0.00929
																																												0.1	5.52832	5.54585e-07	0.1	3.97241	0.00918
																																												0.1	5.55079	5.11613e-07	0.1	3.9931	0.00909
																																												0.1	5.57326	4.71837e-07	0.1	4.01379	0.009
																																												0.1	5.59573	4.35031e-07	0.1	4.03448	0.00892
																																												0.1	5.6182	4.00982e-07	0.1	4.05517	0.00884
																																												0.1	5.64067	3.69493e-07	0.1	4.07586	0.00877
																																												0.1	5.66315	3.40381e-07	0.1	4.09655	0.00869
																																												0.1	5.68562	3.13473e-07	0.1	4.11724	0.00862
																																												0.1	5.70809	2.8861e-07	0.1	4.13793	0.00854
																																												0.1	5.73056	2.65643e-07	0.1	4.15862	0.00846
																																												0.1	5.75303	2.44434e-07	0.1	4.17931	0.00838
																																												0.1	5.77551	2.24854e-07	0.1	4.2	0.00829
																																												0.1	5.79798	2.06784e-07	0.1	4.22069	0.0082
																																												0.1	5.82045	1.90111e-07	0.1	4.24138	0.0081
																																												0.1	5.84292	1.74733e-07	0.1	4.26207	0.008
																																												0.1	5.86539	1.60552e-07	0.1	4.28276	0.00789
																																												0.1	5.88787	1.4748e-07	0.1	4.30345	0.00778
																																												0.1	5.91034	1.35433e-07	0.1	4.32414	0.00766
																																												0.1	5.93281	1.24335e-07	0.1	4.34483	0.00753
																																												0.1	5.95528	1.14113e-07	0.1	4.36552	0.0074
																																												0.1	5.97775	1.04701e-07	0.1	4.38621	0.00726
																																												0.1	6.00022	9.60384e-08	0.1	4.4069	0.00712
																																												0.1	6.0227	8.80667e-08	0.1	4.42759	0.00697
																																												0.1	6.04517	8.07333e-08	0.1	4.44828	0.00682
																																												0.1	6.06764	7.39892e-08	0.1	4.46897	0.00667
																																												0.1	6.09011	6.77889e-08	0.1	4.48966	0.00651
																																												0.1	6.11258	6.20901e-08	0.1	4.51035	0.00635
																																												0.1	6.13506	5.6854e-08	0.1	4.53103	0.00619
																																												0.1	6.15753	5.20443e-08	0.1	4.55172	0.00603
																																												0.1	6.18	4.76277e-08	0.1	4.57241	0.00586
																																												0.15	0	0.0032	0.1	4.5931	0.0057
																																												0.15	0.20247	0.00683	0.1	4.61379	0.00553
																																												0.15	0.22494	0.00983	0.1	4.63448	0.00536
																																												0.15	0.24742	0.01229	0.1	4.65517	0.00519
																																												0.15	0.26989	0.01443	0.1	4.67586	0.00503
																																												0.15	0.29236	0.01627	0.1	4.69655	0.00486
																																												0.15	0.31483	0.01778	0.1	4.71724	0.00469
																																												0.15	0.3373	0.01899	0.1	4.73793	0.00453
																																												0.15	0.35977	0.01996	0.1	4.75862	0.00437
																																												0.15	0.38225	0.02084	0.1	4.77931	0.00421
																																												0.15	0.40472	0.02175	0.1	4.8	0.00405
																																												0.15	0.42719	0.02278	0.1	4.82069	0.0039
																																												0.15	0.44966	0.02396	0.1	4.84138	0.00375
																																												0.15	0.47213	0.02522	0.1	4.86207	0.0036
																																												0.15	0.49461	0.02645	0.1	4.88276	0.00345
																																												0.15	0.51708	0.02754	0.1	4.90345	0.00331
																																												0.15	0.53955	0.02845	0.1	4.92414	0.00317
																																												0.15	0.56202	0.02917	0.1	4.94483	0.00304
																																												0.15	0.58449	0.02976	0.1	4.96552	0.00291
																																												0.15	0.60697	0.0303	0.1	4.98621	0.00279
																																												0.15	0.62944	0.03088	0.1	5.0069	0.00267
																																												0.15	0.65191	0.03154	0.1	5.02759	0.00255
																																												0.15	0.67438	0.03229	0.1	5.04828	0.00244
																																												0.15	0.69685	0.03309	0.1	5.06897	0.00233
																																												0.15	0.71933	0.03389	0.1	5.08965	0.00223
																																												0.15	0.7418	0.03463	0.1	5.11034	0.00213
																																												0.15	0.76427	0.0353	0.1	5.13103	0.00203
																																												0.15	0.78674	0.03589	0.1	5.15172	0.00194
																																												0.15	0.80921	0.03644	0.1	5.17241	0.00186
																																												0.15	0.83168	0.03698	0.1	5.1931	0.00178
																																												0.15	0.85416	0.03755	0.1	5.21379	0.0017
																																												0.15	0.87663	0.03817	0.1	5.23448	0.00163
																																												0.15	0.8991	0.03887	0.1	5.25517	0.00157
																																												0.15	0.92157	0.03963	0.1	5.27586	0.0015
																																												0.15	0.94404	0.04045	0.1	5.29655	0.00144
																																												0.15	0.96652	0.04133	0.1	5.31724	0.00139
																																												0.15	0.98899	0.04226	0.1	5.33793	0.00134
																																												0.15	1.01146	0.04327	0.1	5.35862	0.00129
																																												0.15	1.03393	0.04435	0.1	5.37931	0.00125
																																												0.15	1.0564	0.0455	0.1	5.4	0.00121
																																												0.15	1.07888	0.04673	0.1	5.42069	0.00117
																																												0.15	1.10135	0.04801	0.1	5.44138	0.00114
																																												0.15	1.12382	0.04931	0.1	5.46207	0.00111
																																												0.15	1.14629	0.0506	0.1	5.48276	0.00108
																																												0.15	1.16876	0.05183	0.1	5.50345	0.00105
																																												0.15	1.19124	0.05296	0.1	5.52414	0.00102
																																												0.15	1.21371	0.05394	0.1	5.54483	0.001
																																												0.15	1.23618	0.05474	0.1	5.56552	0.000979776
																																												0.15	1.25865	0.05532	0.1	5.58621	0.000959927
																																												0.15	1.28112	0.05565	0.1	5.6069	0.000941428
																																												0.15	1.3036	0.05573	0.1	5.62759	0.000924133
																																												0.15	1.32607	0.05555	0.1	5.64828	0.000907906
																																												0.15	1.34854	0.0551	0.1	5.66897	0.00089263
																																												0.15	1.37101	0.05439	0.1	5.68966	0.000878195
																																												0.15	1.39348	0.05343	0.1	5.71035	0.000864509
																																												0.15	1.41595	0.05226	0.1	5.73103	0.000851491
																																												0.15	1.43843	0.05088	0.1	5.75172	0.000839069
																																												0.15	1.4609	0.04933	0.1	5.77241	0.000827185
																																												0.15	1.48337	0.04763	0.1	5.7931	0.000815788
																																												0.15	1.50584	0.04582	0.1	5.81379	0.000804837
																																												0.15	1.52831	0.04392	0.1	5.83448	0.000794298
																																												0.15	1.55079	0.04197	0.1	5.85517	0.000784142
																																												0.15	1.57326	0.03998	0.1	5.87586	0.000774346
																																												0.15	1.59573	0.038	0.1	5.89655	0.000764892
																																												0.15	1.6182	0.03603	0.1	5.91724	0.000755763
																																												0.15	1.64067	0.03409	0.1	5.93793	0.000746947
																																												0.15	1.66315	0.03221	0.1	5.95862	0.000738432
																																												0.15	1.68562	0.03039	0.1	5.97931	0.000730207
																																												0.15	1.70809	0.02864	0.1	6	0.000722262
																																												0.15	1.73056	0.02697	0.15	0	0.02244
																																												0.15	1.75303	0.02538	0.15	0.02069	0.04557
																																												0.15	1.77551	0.02387	0.15	0.04138	0.06407
																																												0.15	1.79798	0.02244	0.15	0.06207	0.07772
																																												0.15	1.82045	0.0211	0.15	0.08276	0.08856
																																												0.15	1.84292	0.01983	0.15	0.10345	0.09735
																																												0.15	1.86539	0.01864	0.15	0.12414	0.10449
																																												0.15	1.88787	0.01751	0.15	0.14483	0.11022
																																												0.15	1.91034	0.01646	0.15	0.16552	0.11472
																																												0.15	1.93281	0.01546	0.15	0.18621	0.11811
																																												0.15	1.95528	0.01453	0.15	0.2069	0.12049
																																												0.15	1.97775	0.01365	0.15	0.22759	0.12191
																																												0.15	2.00023	0.01282	0.15	0.24828	0.12241
																																												0.15	2.0227	0.01203	0.15	0.26897	0.12204
																																												0.15	2.04517	0.0113	0.15	0.28966	0.12084
																																												0.15	2.06764	0.0106	0.15	0.31034	0.11888
																																												0.15	2.09011	0.00995	0.15	0.33103	0.11625
																																												0.15	2.11258	0.00933	0.15	0.35172	0.11308
																																												0.15	2.13506	0.00875	0.15	0.37241	0.10947
																																												0.15	2.15753	0.0082	0.15	0.3931	0.10554
																																												0.15	2.18	0.00769	0.15	0.41379	0.10132
																																												0.15	2.20247	0.00721	0.15	0.43448	0.09683
																																												0.15	2.22494	0.00675	0.15	0.45517	0.09206
																																												0.15	2.24742	0.00633	0.15	0.47586	0.08697
																																												0.15	2.26989	0.00593	0.15	0.49655	0.08159
																																												0.15	2.29236	0.00556	0.15	0.51724	0.07597
																																												0.15	2.31483	0.00521	0.15	0.53793	0.07027
																																												0.15	2.3373	0.00489	0.15	0.55862	0.06469
																																												0.15	2.35977	0.00459	0.15	0.57931	0.05942
																																												0.15	2.38225	0.00431	0.15	0.6	0.05459
																																												0.15	2.40472	0.00405	0.15	0.62069	0.05022
																																												0.15	2.42719	0.0038	0.15	0.64138	0.04619
																																												0.15	2.44966	0.00358	0.15	0.66207	0.04227
																																												0.15	2.47214	0.00337	0.15	0.68276	0.03825
																																												0.15	2.49461	0.00318	0.15	0.70345	0.03403
																																												0.15	2.51708	0.003	0.15	0.72414	0.02974
																																												0.15	2.53955	0.00283	0.15	0.74483	0.02575
																																												0.15	2.56202	0.00267	0.15	0.76552	0.02269
																																												0.15	2.58449	0.00253	0.15	0.78621	0.02119
																																												0.15	2.60697	0.00239	0.15	0.8069	0.02138
																																												0.15	2.62944	0.00227	0.15	0.82759	0.02262
																																												0.15	2.65191	0.00215	0.15	0.84828	0.02402
																																												0.15	2.67438	0.00204	0.15	0.86897	0.02492
																																												0.15	2.69685	0.00194	0.15	0.88965	0.02515
																																												0.15	2.71933	0.00184	0.15	0.91034	0.02505
																																												0.15	2.7418	0.00175	0.15	0.93103	0.02559
																																												0.15	2.76427	0.00166	0.15	0.95172	0.02807
																																												0.15	2.78674	0.00158	0.15	0.97241	0.03332
																																												0.15	2.80921	0.0015	0.15	0.9931	0.04123
																																												0.15	2.83169	0.00143	0.15	1.01379	0.05113
																																												0.15	2.85416	0.00136	0.15	1.03448	0.06231
																																												0.15	2.87663	0.00129	0.15	1.05517	0.07419
																																												0.15	2.8991	0.00123	0.15	1.07586	0.08636
																																												0.15	2.92157	0.00117	0.15	1.09655	0.09854
																																												0.15	2.94404	0.00111	0.15	1.11724	0.1106
																																												0.15	2.96652	0.00106	0.15	1.13793	0.12249
																																												0.15	2.98899	0.00101	0.15	1.15862	0.13425
																																												0.15	3.01146	0.000956371	0.15	1.17931	0.14597
																																												0.15	3.03393	0.000908702	0.15	1.2	0.15773
																																												0.15	3.0564	0.000863177	0.15	1.22069	0.16964
																																												0.15	3.07888	0.000819702	0.15	1.24138	0.18176
																																												0.15	3.10135	0.00077819	0.15	1.26207	0.19416
																																												0.15	3.12382	0.000738562	0.15	1.28276	0.20687
																																												0.15	3.14629	0.000700742	0.15	1.30345	0.21993
																																												0.15	3.16876	0.000664659	0.15	1.32414	0.23334
																																												0.15	3.19124	0.000630246	0.15	1.34483	0.24712
																																												0.15	3.21371	0.000597439	0.15	1.36552	0.26127
																																												0.15	3.23618	0.000566175	0.15	1.38621	0.27574
																																												0.15	3.25865	0.000536394	0.15	1.4069	0.29046
																																												0.15	3.28112	0.000508038	0.15	1.42759	0.30533
																																												0.15	3.3036	0.00048105	0.15	1.44828	0.32018
																																												0.15	3.32607	0.000455375	0.15	1.46897	0.33482
																																												0.15	3.34854	0.00043096	0.15	1.48966	0.34898
																																												0.15	3.37101	0.000407752	0.15	1.51035	0.3624
																																												0.15	3.39348	0.0003857	0.15	1.53103	0.37479
																																												0.15	3.41596	0.000364755	0.15	1.55172	0.38584
																																												0.15	3.43843	0.000344868	0.15	1.57241	0.39525
																																												0.15	3.4609	0.000325992	0.15	1.5931	0.40277
																																												0.15	3.48337	0.000308082	0.15	1.61379	0.40815
																																												0.15	3.50584	0.000291094	0.15	1.63448	0.41122
																																												0.15	3.52831	0.000274986	0.15	1.65517	0.41186
																																												0.15	3.55079	0.000259715	0.15	1.67586	0.41003
																																												0.15	3.57326	0.000245243	0.15	1.69655	0.40577
																																												0.15	3.59573	0.000231531	0.15	1.71724	0.39924
																																												0.15	3.6182	0.000218543	0.15	1.73793	0.39068
																																												0.15	3.64067	0.000206243	0.15	1.75862	0.38045
																																												0.15	3.66315	0.000194597	0.15	1.77931	0.36902
																																												0.15	3.68562	0.000183573	0.15	1.8	0.35696
																																												0.15	3.70809	0.00017314	0.15	1.82069	0.34489
																																												0.15	3.73056	0.000163267	0.15	1.84138	0.33352
																																												0.15	3.75303	0.000153928	0.15	1.86207	0.32354
																																												0.15	3.77551	0.000145094	0.15	1.88276	0.31557
																																												0.15	3.79798	0.00013674	0.15	1.90345	0.31009
																																												0.15	3.82045	0.000128841	0.15	1.92414	0.30738
																																												0.15	3.84292	0.000121373	0.15	1.94483	0.30747
																																												0.15	3.86539	0.000114316	0.15	1.96552	0.31013
																																												0.15	3.88787	0.000107646	0.15	1.98621	0.31491
																																												0.15	3.91034	0.000101345	0.15	2.0069	0.32127
																																												0.15	3.93281	9.53918e-05	0.15	2.02759	0.32856
																																												0.15	3.95528	8.97695e-05	0.15	2.04828	0.33618
																																												0.15	3.97775	8.44605e-05	0.15	2.06897	0.34359
																																												0.15	4.00023	7.94481e-05	0.15	2.08966	0.3503
																																												0.15	4.0227	7.47168e-05	0.15	2.11035	0.35594
																																												0.15	4.04517	7.02517e-05	0.15	2.13103	0.36024
																																												0.15	4.06764	6.60386e-05	0.15	2.15172	0.36299
																																												0.15	4.09011	6.20641e-05	0.15	2.17241	0.36407
																																												0.15	4.11258	5.83155e-05	0.15	2.1931	0.36345
																																												0.15	4.13506	5.47808e-05	0.15	2.21379	0.36112
																																												0.15	4.15753	5.14484e-05	0.15	2.23448	0.35715
																																												0.15	4.18	4.83074e-05	0.15	2.25517	0.35162
																																												0.15	4.20247	4.53475e-05	0.15	2.27586	0.34465
																																												0.15	4.22494	4.25589e-05	0.15	2.29655	0.33638
																																												0.15	4.24742	3.99323e-05	0.15	2.31724	0.32696
																																												0.15	4.26989	3.74588e-05	0.15	2.33793	0.31655
																																												0.15	4.29236	3.51301e-05	0.15	2.35862	0.30533
																																												0.15	4.31483	3.29381e-05	0.15	2.37931	0.29344
																																												0.15	4.3373	3.08755e-05	0.15	2.4	0.28104
																																												0.15	4.35978	2.89349e-05	0.15	2.42069	0.2683
																																												0.15	4.38225	2.71096e-05	0.15	2.44138	0.25534
																																												0.15	4.40472	2.53933e-05	0.15	2.46207	0.2423
																																												0.15	4.42719	2.37797e-05	0.15	2.48276	0.22931
																																												0.15	4.44966	2.22632e-05	0.15	2.50345	0.21646
																																												0.15	4.47214	2.08381e-05	0.15	2.52414	0.20386
																																												0.15	4.49461	1.94995e-05	0.15	2.54483	0.19159
																																												0.15	4.51708	1.82422e-05	0.15	2.56552	0.17972
																																												0.15	4.53955	1.70618e-05	0.15	2.58621	0.16831
																																												0.15	4.56202	1.59537e-05	0.15	2.6069	0.15743
																																												0.15	4.58449	1.49139e-05	0.15	2.62759	0.14709
																																												0.15	4.60697	1.39382e-05	0.15	2.64828	0.13735
																																												0.15	4.62944	1.30231e-05	0.15	2.66897	0.12821
																																												0.15	4.65191	1.2165e-05	0.15	2.68966	0.1197
																																												0.15	4.67438	1.13606e-05	0.15	2.71034	0.11182
																																												0.15	4.69685	1.06066e-05	0.15	2.73103	0.10456
																																												0.15	4.71933	9.90018e-06	0.15	2.75172	0.09792
																																												0.15	4.7418	9.23841e-06	0.15	2.77241	0.09187
																																												0.15	4.76427	8.61866e-06	0.15	2.7931	0.0864
																																												0.15	4.78674	8.03843e-06	0.15	2.81379	0.08147
																																												0.15	4.80921	7.49532e-06	0.15	2.83448	0.07704
																																												0.15	4.83168	6.9871e-06	0.15	2.85517	0.07309
																																												0.15	4.85416	6.51166e-06	0.15	2.87586	0.06955
																																												0.15	4.87663	6.06699e-06	0.15	2.89655	0.06639
																																												0.15	4.8991	5.65122e-06	0.15	2.91724	0.06355
																																												0.15	4.92157	5.26258e-06	0.15	2.93793	0.06101
																																												0.15	4.94405	4.89938e-06	0.15	2.95862	0.0587
																																												0.15	4.96652	4.56005e-06	0.15	2.97931	0.05659
																																												0.15	4.98899	4.24312e-06	0.15	3	0.05465
																																												0.15	5.01146	3.94717e-06	0.15	3.02069	0.05285
																																												0.15	5.03393	3.6709e-06	0.15	3.04138	0.05114
																																												0.15	5.0564	3.41307e-06	0.15	3.06207	0.04952
																																												0.15	5.07888	3.1725e-06	0.15	3.08276	0.04796
																																												0.15	5.10135	2.94811e-06	0.15	3.10345	0.04645
																																												0.15	5.12382	2.73887e-06	0.15	3.12414	0.04497
																																												0.15	5.14629	2.5438e-06	0.15	3.14483	0.04352
																																												0.15	5.16876	2.362e-06	0.15	3.16552	0.04209
																																												0.15	5.19124	2.1926e-06	0.15	3.18621	0.04068
																																												0.15	5.21371	2.03481e-06	0.15	3.2069	0.03928
																																												0.15	5.23618	1.88786e-06	0.15	3.22759	0.03789
																																												0.15	5.25865	1.75106e-06	0.15	3.24828	0.03652
																																												0.15	5.28112	1.62374e-06	0.15	3.26897	0.03517
																																												0.15	5.3036	1.50527e-06	0.15	3.28966	0.03383
																																												0.15	5.32607	1.39506e-06	0.15	3.31034	0.03251
																																												0.15	5.34854	1.29258e-06	0.15	3.33103	0.03121
																																												0.15	5.37101	1.1973e-06	0.15	3.35172	0.02993
																																												0.15	5.39348	1.10874e-06	0.15	3.37241	0.02868
																																												0.15	5.41595	1.02645e-06	0.15	3.3931	0.02747
																																												0.15	5.43843	9.50012e-07	0.15	3.41379	0.02628
																																												0.15	5.4609	8.79026e-07	0.15	3.43448	0.02513
																																												0.15	5.48337	8.13122e-07	0.15	3.45517	0.02401
																																												0.15	5.50584	7.51954e-07	0.15	3.47586	0.02293
																																												0.15	5.52832	6.95197e-07	0.15	3.49655	0.0219
																																												0.15	5.55079	6.42548e-07	0.15	3.51724	0.0209
																																												0.15	5.57326	5.93723e-07	0.15	3.53793	0.01995
																																												0.15	5.59573	5.48457e-07	0.15	3.55862	0.01905
																																												0.15	5.6182	5.06503e-07	0.15	3.57931	0.01819
																																												0.15	5.64067	4.67629e-07	0.15	3.6	0.01738
																																												0.15	5.66315	4.31619e-07	0.15	3.62069	0.01662
																																												0.15	5.68562	3.98273e-07	0.15	3.64138	0.0159
																																												0.15	5.70809	3.67401e-07	0.15	3.66207	0.01523
																																												0.15	5.73056	3.38828e-07	0.15	3.68276	0.01462
																																												0.15	5.75303	3.1239e-07	0.15	3.70345	0.01405
																																												0.15	5.77551	2.87936e-07	0.15	3.72414	0.01352
																																												0.15	5.79798	2.65322e-07	0.15	3.74483	0.01305
																																												0.15	5.82045	2.44416e-07	0.15	3.76552	0.01261
																																												0.15	5.84292	2.25094e-07	0.15	3.78621	0.01222
																																												0.15	5.86539	2.07242e-07	0.15	3.8069	0.01187
																																												0.15	5.88787	1.90753e-07	0.15	3.82759	0.01156
																																												0.15	5.91034	1.75527e-07	0.15	3.84828	0.01129
																																												0.15	5.93281	1.6147e-07	0.15	3.86897	0.01104
																																												0.15	5.95528	1.48498e-07	0.15	3.88965	0.01083
																																												0.15	5.97775	1.3653e-07	0.15	3.91035	0.01064
																																												0.15	6.00022	1.25491e-07	0.15	3.93103	0.01048
																																												0.15	6.0227	1.15312e-07	0.15	3.95172	0.01033
																																												0.15	6.04517	1.05929e-07	0.15	3.97241	0.0102
																																												0.15	6.06764	9.72827e-08	0.15	3.9931	0.01008
																																												0.15	6.09011	8.93166e-08	0.15	4.01379	0.00998
																																												0.15	6.11258	8.19797e-08	0.15	4.03448	0.00988
																																												0.15	6.13506	7.52243e-08	0.15	4.05517	0.00978
																																												0.15	6.15753	6.90061e-08	0.15	4.07586	0.0097
																																												0.15	6.18	6.3284e-08	0.15	4.09655	0.00961
																																												0.2	0	0.0032	0.15	4.11724	0.00952
																																												0.2	0.20247	0.00683	0.15	4.13793	0.00943
																																												0.2	0.22494	0.00983	0.15	4.15862	0.00934
																																												0.2	0.24742	0.01229	0.15	4.17931	0.00924
																																												0.2	0.26989	0.01443	0.15	4.2	0.00914
																																												0.2	0.29236	0.01627	0.15	4.22069	0.00904
																																												0.2	0.31483	0.01779	0.15	4.24138	0.00893
																																												0.2	0.3373	0.01899	0.15	4.26207	0.00881
																																												0.2	0.35977	0.01997	0.15	4.28276	0.00869
																																												0.2	0.38225	0.02084	0.15	4.30345	0.00856
																																												0.2	0.40472	0.02175	0.15	4.32414	0.00843
																																												0.2	0.42719	0.02279	0.15	4.34483	0.00829
																																												0.2	0.44966	0.02398	0.15	4.36552	0.00814
																																												0.2	0.47213	0.02524	0.15	4.38621	0.00799
																																												0.2	0.49461	0.02647	0.15	4.4069	0.00784
																																												0.2	0.51708	0.02757	0.15	4.42759	0.00768
																																												0.2	0.53955	0.02848	0.15	4.44828	0.00751
																																												0.2	0.56202	0.02921	0.15	4.46897	0.00734
																																												0.2	0.58449	0.0298	0.15	4.48966	0.00717
																																												0.2	0.60697	0.03035	0.15	4.51035	0.007
																																												0.2	0.62944	0.03093	0.15	4.53103	0.00682
																																												0.2	0.65191	0.0316	0.15	4.55172	0.00664
																																												0.2	0.67438	0.03235	0.15	4.57241	0.00646
																																												0.2	0.69685	0.03316	0.15	4.5931	0.00627
																																												0.2	0.71933	0.03397	0.15	4.61379	0.00609
																																												0.2	0.7418	0.03472	0.15	4.63448	0.00591
																																												0.2	0.76427	0.0354	0.15	4.65517	0.00572
																																												0.2	0.78674	0.036	0.15	4.67586	0.00554
																																												0.2	0.80921	0.03656	0.15	4.69655	0.00535
																																												0.2	0.83168	0.03711	0.15	4.71724	0.00517
																																												0.2	0.85416	0.03769	0.15	4.73793	0.00499
																																												0.2	0.87663	0.03833	0.15	4.75862	0.00481
																																												0.2	0.8991	0.03903	0.15	4.77931	0.00464
																																												0.2	0.92157	0.03981	0.15	4.8	0.00447
																																												0.2	0.94404	0.04064	0.15	4.82069	0.0043
																																												0.2	0.96652	0.04154	0.15	4.84138	0.00413
																																												0.2	0.98899	0.0425	0.15	4.86207	0.00396
																																												0.2	1.01146	0.04352	0.15	4.88276	0.0038
																																												0.2	1.03393	0.04463	0.15	4.90345	0.00365
																																												0.2	1.0564	0.04581	0.15	4.92414	0.00349
																																												0.2	1.07888	0.04706	0.15	4.94483	0.00335
																																												0.2	1.10135	0.04837	0.15	4.96552	0.0032
																																												0.2	1.12382	0.04971	0.15	4.98621	0.00306
																																												0.2	1.14629	0.05104	0.15	5.0069	0.00293
																																												0.2	1.16876	0.05231	0.15	5.02759	0.0028
																																												0.2	1.19124	0.05349	0.15	5.04828	0.00267
																																												0.2	1.21371	0.05451	0.15	5.06897	0.00255
																																												0.2	1.23618	0.05535	0.15	5.08965	0.00244
																																												0.2	1.25865	0.05597	0.15	5.11034	0.00233
																																												0.2	1.28112	0.05635	0.15	5.13103	0.00222
																																												0.2	1.3036	0.05647	0.15	5.15172	0.00212
																																												0.2	1.32607	0.05632	0.15	5.17241	0.00203
																																												0.2	1.34854	0.05589	0.15	5.1931	0.00194
																																												0.2	1.37101	0.05521	0.15	5.21379	0.00186
																																												0.2	1.39348	0.05428	0.15	5.23448	0.00178
																																												0.2	1.41595	0.05312	0.15	5.25517	0.0017
																																												0.2	1.43843	0.05175	0.15	5.27586	0.00163
																																												0.2	1.4609	0.0502	0.15	5.29655	0.00157
																																												0.2	1.48337	0.0485	0.15	5.31724	0.00151
																																												0.2	1.50584	0.04668	0.15	5.33793	0.00145
																																												0.2	1.52831	0.04477	0.15	5.35862	0.0014
																																												0.2	1.55079	0.0428	0.15	5.37931	0.00135
																																												0.2	1.57326	0.0408	0.15	5.4	0.00131
																																												0.2	1.59573	0.03879	0.15	5.42069	0.00126
																																												0.2	1.6182	0.0368	0.15	5.44138	0.00123
																																												0.2	1.64067	0.03484	0.15	5.46207	0.00119
																																												0.2	1.66315	0.03293	0.15	5.48276	0.00116
																																												0.2	1.68562	0.03108	0.15	5.50345	0.00113
																																												0.2	1.70809	0.02931	0.15	5.52414	0.00111
																																												0.2	1.73056	0.02761	0.15	5.54483	0.00108
																																												0.2	1.75303	0.02599	0.15	5.56552	0.00106
																																												0.2	1.77551	0.02446	0.15	5.58621	0.00104
																																												0.2	1.79798	0.02301	0.15	5.6069	0.00103
																																												0.2	1.82045	0.02164	0.15	5.62759	0.00101
																																												0.2	1.84292	0.02035	0.15	5.64828	0.000992419
																																												0.2	1.86539	0.01913	0.15	5.66897	0.000977825
																																												0.2	1.88787	0.01799	0.15	5.68966	0.000964175
																																												0.2	1.91034	0.01692	0.15	5.71035	0.000951348
																																												0.2	1.93281	0.0159	0.15	5.73103	0.000939238
																																												0.2	1.95528	0.01495	0.15	5.75172	0.000927754
																																												0.2	1.97775	0.01405	0.15	5.77241	0.000916815
																																												0.2	2.00023	0.0132	0.15	5.7931	0.000906355
																																												0.2	2.0227	0.01241	0.15	5.81379	0.000896316
																																												0.2	2.04517	0.01165	0.15	5.83448	0.000886653
																																												0.2	2.06764	0.01094	0.15	5.85517	0.000877326
																																												0.2	2.09011	0.01027	0.15	5.87586	0.000868303
																																												0.2	2.11258	0.00964	0.15	5.89655	0.000859558
																																												0.2	2.13506	0.00905	0.15	5.91724	0.000851069
																																												0.2	2.15753	0.00849	0.15	5.93793	0.000842818
																																												0.2	2.18	0.00796	0.15	5.95862	0.000834791
																																												0.2	2.20247	0.00746	0.15	5.97931	0.000826973
																																												0.2	2.22494	0.007	0.15	6	0.000819353
																																												0.2	2.24742	0.00656	0.2	0	0.02244
																																												0.2	2.26989	0.00615	0.2	0.02069	0.04557
																																												0.2	2.29236	0.00577	0.2	0.04138	0.06408
																																												0.2	2.31483	0.00541	0.2	0.06207	0.07773
																																												0.2	2.3373	0.00508	0.2	0.08276	0.08858
																																												0.2	2.35977	0.00477	0.2	0.10345	0.09738
																																												0.2	2.38225	0.00448	0.2	0.12414	0.10453
																																												0.2	2.40472	0.00421	0.2	0.14483	0.11029
																																												0.2	2.42719	0.00396	0.2	0.16552	0.11481
																																												0.2	2.44966	0.00373	0.2	0.18621	0.11823
																																												0.2	2.47214	0.00351	0.2	0.2069	0.12064
																																												0.2	2.49461	0.00331	0.2	0.22759	0.12209
																																												0.2	2.51708	0.00313	0.2	0.24828	0.12263
																																												0.2	2.53955	0.00296	0.2	0.26897	0.1223
																																												0.2	2.56202	0.0028	0.2	0.28966	0.12113
																																												0.2	2.58449	0.00265	0.2	0.31034	0.11921
																																												0.2	2.60697	0.00251	0.2	0.33103	0.11662
																																												0.2	2.62944	0.00238	0.2	0.35172	0.11348
																																												0.2	2.65191	0.00226	0.2	0.37241	0.10991
																																												0.2	2.67438	0.00214	0.2	0.3931	0.10601
																																												0.2	2.69685	0.00203	0.2	0.41379	0.10182
																																												0.2	2.71933	0.00193	0.2	0.43448	0.09736
																																												0.2	2.7418	0.00184	0.2	0.45517	0.09261
																																												0.2	2.76427	0.00175	0.2	0.47586	0.08754
																																												0.2	2.78674	0.00167	0.2	0.49655	0.08217
																																												0.2	2.80921	0.00159	0.2	0.51724	0.07656
																																												0.2	2.83169	0.00151	0.2	0.53793	0.07087
																																												0.2	2.85416	0.00144	0.2	0.55862	0.06528
																																												0.2	2.87663	0.00137	0.2	0.57931	0.06
																																												0.2	2.8991	0.0013	0.2	0.6	0.05517
																																												0.2	2.92157	0.00124	0.2	0.62069	0.05079
																																												0.2	2.94404	0.00118	0.2	0.64138	0.04674
																																												0.2	2.96652	0.00112	0.2	0.66207	0.0428
																																												0.2	2.98899	0.00107	0.2	0.68276	0.03876
																																												0.2	3.01146	0.00102	0.2	0.70345	0.03452
																																												0.2	3.03393	0.000968631	0.2	0.72414	0.03021
																																												0.2	3.0564	0.000921086	0.2	0.74483	0.0262
																																												0.2	3.07888	0.00087563	0.2	0.76552	0.02313
																																												0.2	3.10135	0.000832179	0.2	0.78621	0.02161
																																												0.2	3.12382	0.000790651	0.2	0.8069	0.02178
																																												0.2	3.14629	0.000750973	0.2	0.82759	0.023
																																												0.2	3.16876	0.000713074	0.2	0.84828	0.02437
																																												0.2	3.19124	0.000676887	0.2	0.86897	0.02524
																																												0.2	3.21371	0.000642349	0.2	0.88965	0.0254
																																												0.2	3.23618	0.000609398	0.2	0.91034	0.02522
																																												0.2	3.25865	0.000577974	0.2	0.93103	0.02569
																																												0.2	3.28112	0.00054802	0.2	0.95172	0.02812
																																												0.2	3.3036	0.000519478	0.2	0.97241	0.03339
																																												0.2	3.32607	0.000492295	0.2	0.9931	0.04139
																																												0.2	3.34854	0.000466416	0.2	1.01379	0.05143
																																												0.2	3.37101	0.000441789	0.2	1.03448	0.06276
																																												0.2	3.39348	0.000418363	0.2	1.05517	0.07481
																																												0.2	3.41596	0.000396088	0.2	1.07586	0.08714
																																												0.2	3.43843	0.000374914	0.2	1.09655	0.09949
																																												0.2	3.4609	0.000354796	0.2	1.11724	0.1117
																																												0.2	3.48337	0.000335685	0.2	1.13793	0.12374
																																												0.2	3.50584	0.000317539	0.2	1.15862	0.13564
																																												0.2	3.52831	0.000300313	0.2	1.17931	0.1475
																																												0.2	3.55079	0.000283965	0.2	1.2	0.15941
																																												0.2	3.57326	0.000268455	0.2	1.22069	0.17146
																																												0.2	3.59573	0.000253743	0.2	1.24138	0.18375
																																												0.2	3.6182	0.000239792	0.2	1.26207	0.19632
																																												0.2	3.64067	0.000226565	0.2	1.28276	0.20922
																																												0.2	3.66315	0.000214028	0.2	1.30345	0.22247
																																												0.2	3.68562	0.000202147	0.2	1.32414	0.23611
																																												0.2	3.70809	0.00019089	0.2	1.34483	0.25014
																																												0.2	3.73056	0.000180226	0.2	1.36552	0.26455
																																												0.2	3.75303	0.000170126	0.2	1.38621	0.27931
																																												0.2	3.77551	0.000160561	0.2	1.4069	0.29436
																																												0.2	3.79798	0.000151506	0.2	1.42759	0.30958
																																												0.2	3.82045	0.000142934	0.2	1.44828	0.32481
																																												0.2	3.84292	0.00013482	0.2	1.46897	0.33984
																																												0.2	3.86539	0.000127143	0.2	1.48966	0.35443
																																												0.2	3.88787	0.000119879	0.2	1.51035	0.36829
																																												0.2	3.91034	0.000113007	0.2	1.53103	0.38112
																																												0.2	3.93281	0.000106508	0.2	1.55172	0.3926
																																												0.2	3.95528	0.000100362	0.2	1.57241	0.40243
																																												0.2	3.97775	9.45508e-05	0.2	1.5931	0.41034
																																												0.2	4.00023	8.90578e-05	0.2	1.61379	0.41606
																																												0.2	4.0227	8.38661e-05	0.2	1.63448	0.41942
																																												0.2	4.04517	7.89603e-05	0.2	1.65517	0.42027
																																												0.2	4.06764	7.43254e-05	0.2	1.67586	0.41857
																																												0.2	4.09011	6.99473e-05	0.2	1.69655	0.41435
																																												0.2	4.11258	6.58126e-05	0.2	1.71724	0.40776
																																												0.2	4.13506	6.19086e-05	0.2	1.73793	0.39904
																																												0.2	4.15753	5.82232e-05	0.2	1.75862	0.38854
																																												0.2	4.18	5.47448e-05	0.2	1.77931	0.37675
																																												0.2	4.20247	5.14625e-05	0.2	1.8	0.36424
																																												0.2	4.22494	4.8366e-05	0.2	1.82069	0.35168
																																												0.2	4.24742	4.54454e-05	0.2	1.84138	0.33979
																																												0.2	4.26989	4.26912e-05	0.2	1.86207	0.3293
																																												0.2	4.29236	4.00946e-05	0.2	1.88276	0.32088
																																												0.2	4.31483	3.76471e-05	0.2	1.90345	0.31508
																																												0.2	4.3373	3.53407e-05	0.2	1.92414	0.3122
																																												0.2	4.35978	3.31677e-05	0.2	1.94483	0.31229
																																												0.2	4.38225	3.1121e-05	0.2	1.96552	0.31514
																																												0.2	4.40472	2.91936e-05	0.2	1.98621	0.32029
																																												0.2	4.42719	2.73791e-05	0.2	2.0069	0.32716
																																												0.2	4.44966	2.56711e-05	0.2	2.02759	0.33507
																																												0.2	4.47214	2.40639e-05	0.2	2.04828	0.34339
																																												0.2	4.49461	2.25519e-05	0.2	2.06897	0.35152
																																												0.2	4.51708	2.11298e-05	0.2	2.08966	0.35896
																																												0.2	4.53955	1.97925e-05	0.2	2.11035	0.36531
																																												0.2	4.56202	1.85354e-05	0.2	2.13103	0.37026
																																												0.2	4.58449	1.73538e-05	0.2	2.15172	0.3736
																																												0.2	4.60697	1.62436e-05	0.2	2.17241	0.37521
																																												0.2	4.62944	1.52007e-05	0.2	2.1931	0.37502
																																												0.2	4.65191	1.42213e-05	0.2	2.21379	0.37305
																																												0.2	4.67438	1.33017e-05	0.2	2.23448	0.36933
																																												0.2	4.69685	1.24384e-05	0.2	2.25517	0.36397
																																												0.2	4.71933	1.16284e-05	0.2	2.27586	0.35708
																																												0.2	4.7418	1.08683e-05	0.2	2.29655	0.34881
																																												0.2	4.76427	1.01555e-05	0.2	2.31724	0.33931
																																												0.2	4.78674	9.48697e-06	0.2	2.33793	0.32876
																																												0.2	4.80921	8.86027e-06	0.2	2.35862	0.31731
																																												0.2	4.83168	8.2729e-06	0.2	2.37931	0.30514
																																												0.2	4.85416	7.72253e-06	0.2	2.4	0.29242
																																												0.2	4.87663	7.20696e-06	0.2	2.42069	0.2793
																																												0.2	4.8991	6.72412e-06	0.2	2.44138	0.26593
																																												0.2	4.92157	6.27204e-06	0.2	2.46207	0.25245
																																												0.2	4.94405	5.84887e-06	0.2	2.48276	0.23898
																																												0.2	4.96652	5.45287e-06	0.2	2.50345	0.22565
																																												0.2	4.98899	5.08239e-06	0.2	2.52414	0.21255
																																												0.2	5.01146	4.73588e-06	0.2	2.54483	0.19978
																																												0.2	5.03393	4.41186e-06	0.2	2.56552	0.1874
																																												0.2	5.0564	4.10896e-06	0.2	2.58621	0.1755
																																												0.2	5.07888	3.82588e-06	0.2	2.6069	0.16412
																																												0.2	5.10135	3.56138e-06	0.2	2.62759	0.15331
																																												0.2	5.12382	3.31432e-06	0.2	2.64828	0.14311
																																												0.2	5.14629	3.0836e-06	0.2	2.66897	0.13353
																																												0.2	5.16876	2.8682e-06	0.2	2.68966	0.1246
																																												0.2	5.19124	2.66715e-06	0.2	2.71034	0.11633
																																												0.2	5.21371	2.47956e-06	0.2	2.73103	0.10871
																																												0.2	5.23618	2.30455e-06	0.2	2.75172	0.10174
																																												0.2	5.25865	2.14135e-06	0.2	2.77241	0.09539
																																												0.2	5.28112	1.98918e-06	0.2	2.7931	0.08966
																																												0.2	5.3036	1.84734e-06	0.2	2.81379	0.0845
																																												0.2	5.32607	1.71517e-06	0.2	2.83448	0.07987
																																												0.2	5.34854	1.59203e-06	0.2	2.85517	0.07575
																																												0.2	5.37101	1.47735e-06	0.2	2.87586	0.07208
																																												0.2	5.39348	1.37057e-06	0.2	2.89655	0.06881
																																												0.2	5.41595	1.27117e-06	0.2	2.91724	0.0659
																																												0.2	5.43843	1.17866e-06	0.2	2.93793	0.06329
																																												0.2	5.4609	1.0926e-06	0.2	2.95862	0.06094
																																												0.2	5.48337	1.01256e-06	0.2	2.97931	0.05881
																																												0.2	5.50584	9.38129e-07	0.2	3	0.05686
																																												0.2	5.52832	8.68939e-07	0.2	3.02069	0.05505
																																												0.2	5.55079	8.04638e-07	0.2	3.04138	0.05335
																																												0.2	5.57326	7.44896e-07	0.2	3.06207	0.05173
																																												0.2	5.59573	6.89405e-07	0.2	3.08276	0.05018
																																												0.2	5.6182	6.37878e-07	0.2	3.10345	0.04867
																																												0.2	5.64067	5.90044e-07	0.2	3.12414	0.0472
																																												0.2	5.66315	5.45651e-07	0.2	3.14483	0.04575
																																												0.2	5.68562	5.04462e-07	0.2	3.16552	0.04433
																																												0.2	5.70809	4.66257e-07	0.2	3.18621	0.04291
																																												0.2	5.73056	4.30829e-07	0.2	3.2069	0.04151
																																												0.2	5.75303	3.97986e-07	0.2	3.22759	0.04011
																																												0.2	5.77551	3.67547e-07	0.2	3.24828	0.03873
																																												0.2	5.79798	3.39345e-07	0.2	3.26897	0.03735
																																												0.2	5.82045	3.13222e-07	0.2	3.28966	0.03599
																																												0.2	5.84292	2.89031e-07	0.2	3.31034	0.03465
																																												0.2	5.86539	2.66637e-07	0.2	3.33103	0.03333
																																												0.2	5.88787	2.45911e-07	0.2	3.35172	0.03202
																																												0.2	5.91034	2.26734e-07	0.2	3.37241	0.03074
																																												0.2	5.93281	2.08996e-07	0.2	3.3931	0.02949
																																												0.2	5.95528	1.92594e-07	0.2	3.41379	0.02827
																																												0.2	5.97775	1.7743e-07	0.2	3.43448	0.02708
																																												0.2	6.00022	1.63415e-07	0.2	3.45517	0.02593
																																												0.2	6.0227	1.50467e-07	0.2	3.47586	0.02482
																																												0.2	6.04517	1.38506e-07	0.2	3.49655	0.02374
																																												0.2	6.06764	1.27462e-07	0.2	3.51724	0.02271
																																												0.2	6.09011	1.17266e-07	0.2	3.53793	0.02172
																																												0.2	6.11258	1.07856e-07	0.2	3.55862	0.02078
																																												0.2	6.13506	9.9174e-08	0.2	3.57931	0.01988
																																												0.2	6.15753	9.11659e-08	0.2	3.6	0.01904
																																												0.2	6.18	8.37814e-08	0.2	3.62069	0.01823
																																												0.25	0	0.0032	0.2	3.64138	0.01748
																																												0.25	0.20247	0.00683	0.2	3.66207	0.01678
																																												0.25	0.22494	0.00983	0.2	3.68276	0.01613
																																												0.25	0.24742	0.01229	0.2	3.70345	0.01552
																																												0.25	0.26989	0.01443	0.2	3.72414	0.01497
																																												0.25	0.29236	0.01627	0.2	3.74483	0.01446
																																												0.25	0.31483	0.01779	0.2	3.76552	0.01399
																																												0.25	0.3373	0.019	0.2	3.78621	0.01357
																																												0.25	0.35977	0.01997	0.2	3.8069	0.01319
																																												0.25	0.38225	0.02085	0.2	3.82759	0.01285
																																												0.25	0.40472	0.02176	0.2	3.84828	0.01255
																																												0.25	0.42719	0.02281	0.2	3.86897	0.01227
																																												0.25	0.44966	0.02399	0.2	3.88965	0.01203
																																												0.25	0.47213	0.02526	0.2	3.91035	0.01182
																																												0.25	0.49461	0.02649	0.2	3.93103	0.01163
																																												0.25	0.51708	0.0276	0.2	3.95172	0.01146
																																												0.25	0.53955	0.02851	0.2	3.97241	0.01131
																																												0.25	0.56202	0.02924	0.2	3.9931	0.01117
																																												0.25	0.58449	0.02984	0.2	4.01379	0.01105
																																												0.25	0.60697	0.03039	0.2	4.03448	0.01093
																																												0.25	0.62944	0.03098	0.2	4.05517	0.01082
																																												0.25	0.65191	0.03165	0.2	4.07586	0.01071
																																												0.25	0.67438	0.03242	0.2	4.09655	0.01061
																																												0.25	0.69685	0.03324	0.2	4.11724	0.01051
																																												0.25	0.71933	0.03405	0.2	4.13793	0.0104
																																												0.25	0.7418	0.03482	0.2	4.15862	0.01029
																																												0.25	0.76427	0.0355	0.2	4.17931	0.01018
																																												0.25	0.78674	0.03611	0.2	4.2	0.01007
																																												0.25	0.80921	0.03668	0.2	4.22069	0.00995
																																												0.25	0.83168	0.03724	0.2	4.24138	0.00983
																																												0.25	0.85416	0.03783	0.2	4.26207	0.0097
																																												0.25	0.87663	0.03848	0.2	4.28276	0.00956
																																												0.25	0.8991	0.0392	0.2	4.30345	0.00942
																																												0.25	0.92157	0.03999	0.2	4.32414	0.00927
																																												0.25	0.94404	0.04084	0.2	4.34483	0.00912
																																												0.25	0.96652	0.04175	0.2	4.36552	0.00896
																																												0.25	0.98899	0.04273	0.2	4.38621	0.00879
																																												0.25	1.01146	0.04378	0.2	4.4069	0.00862
																																												0.25	1.03393	0.0449	0.2	4.42759	0.00844
																																												0.25	1.0564	0.04611	0.2	4.44828	0.00826
																																												0.25	1.07888	0.04739	0.2	4.46897	0.00808
																																												0.25	1.10135	0.04874	0.2	4.48966	0.00789
																																												0.25	1.12382	0.05011	0.2	4.51035	0.0077
																																												0.25	1.14629	0.05148	0.2	4.53103	0.0075
																																												0.25	1.16876	0.0528	0.2	4.55172	0.0073
																																												0.25	1.19124	0.05401	0.2	4.57241	0.00711
																																												0.25	1.21371	0.05508	0.2	4.5931	0.0069
																																												0.25	1.23618	0.05597	0.2	4.61379	0.0067
																																												0.25	1.25865	0.05663	0.2	4.63448	0.0065
																																												0.25	1.28112	0.05705	0.2	4.65517	0.0063
																																												0.25	1.3036	0.05721	0.2	4.67586	0.0061
																																												0.25	1.32607	0.05709	0.2	4.69655	0.0059
																																												0.25	1.34854	0.0567	0.2	4.71724	0.0057
																																												0.25	1.37101	0.05604	0.2	4.73793	0.0055
																																												0.25	1.39348	0.05513	0.2	4.75862	0.0053
																																												0.25	1.41595	0.05398	0.2	4.77931	0.00511
																																												0.25	1.43843	0.05262	0.2	4.8	0.00492
																																												0.25	1.4609	0.05107	0.2	4.82069	0.00473
																																												0.25	1.48337	0.04937	0.2	4.84138	0.00455
																																												0.25	1.50584	0.04755	0.2	4.86207	0.00436
																																												0.25	1.52831	0.04563	0.2	4.88276	0.00419
																																												0.25	1.55079	0.04364	0.2	4.90345	0.00401
																																												0.25	1.57326	0.04163	0.2	4.92414	0.00385
																																												0.25	1.59573	0.0396	0.2	4.94483	0.00368
																																												0.25	1.6182	0.03758	0.2	4.96552	0.00352
																																												0.25	1.64067	0.03559	0.2	4.98621	0.00337
																																												0.25	1.66315	0.03366	0.2	5.0069	0.00322
																																												0.25	1.68562	0.03179	0.2	5.02759	0.00307
																																												0.25	1.70809	0.02998	0.2	5.04828	0.00293
																																												0.25	1.73056	0.02826	0.2	5.06897	0.0028
																																												0.25	1.75303	0.02662	0.2	5.08965	0.00267
																																												0.25	1.77551	0.02506	0.2	5.11034	0.00255
																																												0.25	1.79798	0.02358	0.2	5.13103	0.00243
																																												0.25	1.82045	0.02219	0.2	5.15172	0.00232
																																												0.25	1.84292	0.02088	0.2	5.17241	0.00221
																																												0.25	1.86539	0.01964	0.2	5.1931	0.00211
																																												0.25	1.88787	0.01848	0.2	5.21379	0.00202
																																												0.25	1.91034	0.01738	0.2	5.23448	0.00193
																																												0.25	1.93281	0.01635	0.2	5.25517	0.00185
																																												0.25	1.95528	0.01538	0.2	5.27586	0.00177
																																												0.25	1.97775	0.01446	0.2	5.29655	0.00169
																																												0.25	2.00023	0.0136	0.2	5.31724	0.00163
																																												0.25	2.0227	0.01278	0.2	5.33793	0.00156
																																												0.25	2.04517	0.01201	0.2	5.35862	0.00151
																																												0.25	2.06764	0.01129	0.2	5.37931	0.00145
																																												0.25	2.09011	0.0106	0.2	5.4	0.0014
																																												0.25	2.11258	0.00996	0.2	5.42069	0.00136
																																												0.25	2.13506	0.00935	0.2	5.44138	0.00132
																																												0.25	2.15753	0.00878	0.2	5.46207	0.00128
																																												0.25	2.18	0.00824	0.2	5.48276	0.00125
																																												0.25	2.20247	0.00773	0.2	5.50345	0.00122
																																												0.25	2.22494	0.00725	0.2	5.52414	0.00119
																																												0.25	2.24742	0.0068	0.2	5.54483	0.00117
																																												0.25	2.26989	0.00638	0.2	5.56552	0.00115
																																												0.25	2.29236	0.00599	0.2	5.58621	0.00113
																																												0.25	2.31483	0.00562	0.2	5.6069	0.00111
																																												0.25	2.3373	0.00528	0.2	5.62759	0.00109
																																												0.25	2.35977	0.00496	0.2	5.64828	0.00108
																																												0.25	2.38225	0.00466	0.2	5.66897	0.00106
																																												0.25	2.40472	0.00438	0.2	5.68966	0.00105
																																												0.25	2.42719	0.00412	0.2	5.71035	0.00104
																																												0.25	2.44966	0.00388	0.2	5.73103	0.00103
																																												0.25	2.47214	0.00366	0.2	5.75172	0.00102
																																												0.25	2.49461	0.00346	0.2	5.77241	0.00101
																																												0.25	2.51708	0.00326	0.2	5.7931	0.001
																																												0.25	2.53955	0.00309	0.2	5.81379	0.000991798
																																												0.25	2.56202	0.00292	0.2	5.83448	0.00098345
																																												0.25	2.58449	0.00277	0.2	5.85517	0.000975385
																																												0.25	2.60697	0.00262	0.2	5.87586	0.000967559
																																												0.25	2.62944	0.00249	0.2	5.89655	0.000959938
																																												0.25	2.65191	0.00236	0.2	5.91724	0.00095249
																																												0.25	2.67438	0.00225	0.2	5.93793	0.000945194
																																												0.25	2.69685	0.00214	0.2	5.95862	0.000938029
																																												0.25	2.71933	0.00203	0.2	5.97931	0.000930978
																																												0.25	2.7418	0.00193	0.2	6	0.000924028
																																												0.25	2.76427	0.00184	0.25	0	0.02244
																																												0.25	2.78674	0.00175	0.25	0.02069	0.04557
																																												0.25	2.80921	0.00167	0.25	0.04138	0.06408
																																												0.25	2.83169	0.00159	0.25	0.06207	0.07774
																																												0.25	2.85416	0.00152	0.25	0.08276	0.08859
																																												0.25	2.87663	0.00145	0.25	0.10345	0.09741
																																												0.25	2.8991	0.00138	0.25	0.12414	0.10458
																																												0.25	2.92157	0.00132	0.25	0.14483	0.11035
																																												0.25	2.94404	0.00125	0.25	0.16552	0.1149
																																												0.25	2.96652	0.00119	0.25	0.18621	0.11835
																																												0.25	2.98899	0.00114	0.25	0.2069	0.12078
																																												0.25	3.01146	0.00108	0.25	0.22759	0.12227
																																												0.25	3.03393	0.00103	0.25	0.24828	0.12285
																																												0.25	3.0564	0.000982038	0.25	0.26897	0.12255
																																												0.25	3.07888	0.000934564	0.25	0.28966	0.12142
																																												0.25	3.10135	0.000889132	0.25	0.31034	0.11954
																																												0.25	3.12382	0.000845662	0.25	0.33103	0.11699
																																												0.25	3.14629	0.00080408	0.25	0.35172	0.11389
																																												0.25	3.16876	0.000764318	0.25	0.37241	0.11035
																																												0.25	3.19124	0.000726309	0.25	0.3931	0.10648
																																												0.25	3.21371	0.000689989	0.25	0.41379	0.10232
																																												0.25	3.23618	0.000655299	0.25	0.43448	0.09788
																																												0.25	3.25865	0.000622179	0.25	0.45517	0.09316
																																												0.25	3.28112	0.000590572	0.25	0.47586	0.08811
																																												0.25	3.3036	0.000560422	0.25	0.49655	0.08275
																																												0.25	3.32607	0.000531675	0.25	0.51724	0.07715
																																												0.25	3.34854	0.000504276	0.25	0.53793	0.07146
																																												0.25	3.37101	0.000478175	0.25	0.55862	0.06588
																																												0.25	3.39348	0.000453318	0.25	0.57931	0.06059
																																												0.25	3.41596	0.000429657	0.25	0.6	0.05575
																																												0.25	3.43843	0.000407141	0.25	0.62069	0.05136
																																												0.25	3.4609	0.000385724	0.25	0.64138	0.0473
																																												0.25	3.48337	0.000365358	0.25	0.66207	0.04334
																																												0.25	3.50584	0.000345998	0.25	0.68276	0.03927
																																												0.25	3.52831	0.0003276	0.25	0.70345	0.03502
																																												0.25	3.55079	0.000310121	0.25	0.72414	0.03068
																																												0.25	3.57326	0.00029352	0.25	0.74483	0.02666
																																												0.25	3.59573	0.000277756	0.25	0.76552	0.02357
																																												0.25	3.6182	0.000262791	0.25	0.78621	0.02204
																																												0.25	3.64067	0.000248587	0.25	0.8069	0.02219
																																												0.25	3.66315	0.000235109	0.25	0.82759	0.02338
																																												0.25	3.68562	0.000222322	0.25	0.84828	0.02472
																																												0.25	3.70809	0.000210194	0.25	0.86897	0.02555
																																												0.25	3.73056	0.000198691	0.25	0.88965	0.02566
																																												0.25	3.75303	0.000187784	0.25	0.91034	0.0254
																																												0.25	3.77551	0.000177444	0.25	0.93103	0.02578
																																												0.25	3.79798	0.000167643	0.25	0.95172	0.02816
																																												0.25	3.82045	0.000158354	0.25	0.97241	0.03346
																																												0.25	3.84292	0.000149552	0.25	0.9931	0.04155
																																												0.25	3.86539	0.000141213	0.25	1.01379	0.05172
																																												0.25	3.88787	0.000133314	0.25	1.03448	0.06321
																																												0.25	3.91034	0.000125833	0.25	1.05517	0.07543
																																												0.25	3.93281	0.000118748	0.25	1.07586	0.08793
																																												0.25	3.95528	0.000112041	0.25	1.09655	0.10044
																																												0.25	3.97775	0.000105691	0.25	1.11724	0.1128
																																												0.25	4.00023	9.96813e-05	0.25	1.13793	0.12499
																																												0.25	4.0227	9.39942e-05	0.25	1.15862	0.13704
																																												0.25	4.04517	8.86133e-05	0.25	1.17931	0.14903
																																												0.25	4.06764	8.35232e-05	0.25	1.2	0.16108
																																												0.25	4.09011	7.87089e-05	0.25	1.22069	0.17329
																																												0.25	4.11258	7.41565e-05	0.25	1.24138	0.18573
																																												0.25	4.13506	6.98524e-05	0.25	1.26207	0.19847
																																												0.25	4.15753	6.5784e-05	0.25	1.28276	0.21156
																																												0.25	4.18	6.1939e-05	0.25	1.30345	0.22502
																																												0.25	4.20247	5.8306e-05	0.25	1.32414	0.23888
																																												0.25	4.22494	5.4874e-05	0.25	1.34483	0.25315
																																												0.25	4.24742	5.16325e-05	0.25	1.36552	0.26782
																																												0.25	4.26989	4.85716e-05	0.25	1.38621	0.28288
																																												0.25	4.29236	4.56819e-05	0.25	1.4069	0.29825
																																												0.25	4.31483	4.29544e-05	0.25	1.42759	0.31382
																																												0.25	4.3373	4.03806e-05	0.25	1.44828	0.32943
																																												0.25	4.35978	3.79523e-05	0.25	1.46897	0.34488
																																												0.25	4.38225	3.56618e-05	0.25	1.48966	0.3599
																																												0.25	4.40472	3.35019e-05	0.25	1.51035	0.3742
																																												0.25	4.42719	3.14655e-05	0.25	1.53103	0.38748
																																												0.25	4.44966	2.9546e-05	0.25	1.55172	0.3994
																																												0.25	4.47214	2.77371e-05	0.25	1.57241	0.40966
																																												0.25	4.49461	2.60329e-05	0.25	1.5931	0.41796
																																												0.25	4.51708	2.44277e-05	0.25	1.61379	0.42404
																																												0.25	4.53955	2.2916e-05	0.25	1.63448	0.42769
																																												0.25	4.56202	2.14928e-05	0.25	1.65517	0.42877
																																												0.25	4.58449	2.01533e-05	0.25	1.67586	0.42721
																																												0.25	4.60697	1.88927e-05	0.25	1.69655	0.42303
																																												0.25	4.62944	1.77068e-05	0.25	1.71724	0.41638
																																												0.25	4.65191	1.65914e-05	0.25	1.73793	0.4075
																																												0.25	4.67438	1.55425e-05	0.25	1.75862	0.39673
																																												0.25	4.69685	1.45564e-05	0.25	1.77931	0.38457
																																												0.25	4.71933	1.36297e-05	0.25	1.8	0.37161
																																												0.25	4.7418	1.27588e-05	0.25	1.82069	0.35852
																																												0.25	4.76427	1.19408e-05	0.25	1.84138	0.34608
																																												0.25	4.78674	1.11724e-05	0.25	1.86207	0.33505
																																												0.25	4.80921	1.0451e-05	0.25	1.88276	0.32616
																																												0.25	4.83168	9.77381e-06	0.25	1.90345	0.32
																																												0.25	4.85416	9.13827e-06	0.25	1.92414	0.31692
																																												0.25	4.87663	8.54197e-06	0.25	1.94483	0.317
																																												0.25	4.8991	7.98263e-06	0.25	1.96552	0.32004
																																												0.25	4.92157	7.45809e-06	0.25	1.98621	0.32556
																																												0.25	4.94405	6.9663e-06	0.25	2.0069	0.33296
																																												0.25	4.96652	6.50535e-06	0.25	2.02759	0.34152
																																												0.25	4.98899	6.0734e-06	0.25	2.04828	0.35056
																																												0.25	5.01146	5.66873e-06	0.25	2.06897	0.35946
																																												0.25	5.03393	5.28972e-06	0.25	2.08966	0.36766
																																												0.25	5.0564	4.93482e-06	0.25	2.11035	0.37475
																																												0.25	5.07888	4.60259e-06	0.25	2.13103	0.3804
																																												0.25	5.10135	4.29166e-06	0.25	2.15172	0.38437
																																												0.25	5.12382	4.00073e-06	0.25	2.17241	0.38654
																																												0.25	5.14629	3.72859e-06	0.25	2.1931	0.38682
																																												0.25	5.16876	3.4741e-06	0.25	2.21379	0.38522
																																												0.25	5.19124	3.23616e-06	0.25	2.23448	0.3818
																																												0.25	5.21371	3.01376e-06	0.25	2.25517	0.37663
																																												0.25	5.23618	2.80593e-06	0.25	2.27586	0.36984
																																												0.25	5.25865	2.61178e-06	0.25	2.29655	0.36158
																																												0.25	5.28112	2.43044e-06	0.25	2.31724	0.35202
																																												0.25	5.3036	2.26112e-06	0.25	2.33793	0.34132
																																												0.25	5.32607	2.10307e-06	0.25	2.35862	0.32966
																																												0.25	5.34854	1.95556e-06	0.25	2.37931	0.31721
																																												0.25	5.37101	1.81794e-06	0.25	2.4	0.30416
																																												0.25	5.39348	1.68957e-06	0.25	2.42069	0.29065
																																												0.25	5.41595	1.56986e-06	0.25	2.44138	0.27686
																																												0.25	5.43843	1.45826e-06	0.25	2.46207	0.26293
																																												0.25	5.4609	1.35424e-06	0.25	2.48276	0.24899
																																												0.25	5.48337	1.25732e-06	0.25	2.50345	0.23515
																																												0.25	5.50584	1.16704e-06	0.25	2.52414	0.22154
																																												0.25	5.52832	1.08296e-06	0.25	2.54483	0.20825
																																												0.25	5.55079	1.00468e-06	0.25	2.56552	0.19535
																																												0.25	5.57326	9.3181e-07	0.25	2.58621	0.18293
																																												0.25	5.59573	8.64005e-07	0.25	2.6069	0.17104
																																												0.25	5.6182	8.00926e-07	0.25	2.62759	0.15973
																																												0.25	5.64067	7.42259e-07	0.25	2.64828	0.14905
																																												0.25	5.66315	6.87711e-07	0.25	2.66897	0.13901
																																												0.25	5.68562	6.37004e-07	0.25	2.68966	0.12965
																																												0.25	5.70809	5.89883e-07	0.25	2.71034	0.12096
																																												0.25	5.73056	5.46104e-07	0.25	2.73103	0.11296
																																												0.25	5.75303	5.05442e-07	0.25	2.75172	0.10564
																																												0.25	5.77551	4.67685e-07	0.25	2.77241	0.09898
																																												0.25	5.79798	4.32635e-07	0.25	2.7931	0.09296
																																												0.25	5.82045	4.00107e-07	0.25	2.81379	0.08756
																																												0.25	5.84292	3.69927e-07	0.25	2.83448	0.08273
																																												0.25	5.86539	3.41933e-07	0.25	2.85517	0.07843
																																												0.25	5.88787	3.15975e-07	0.25	2.87586	0.07461
																																												0.25	5.91034	2.9191e-07	0.25	2.89655	0.07124
																																												0.25	5.93281	2.69606e-07	0.25	2.91724	0.06824
																																												0.25	5.95528	2.48941e-07	0.25	2.93793	0.06557
																																												0.25	5.97775	2.29799e-07	0.25	2.95862	0.06319
																																												0.25	6.00022	2.12073e-07	0.25	2.97931	0.06104
																																												0.25	6.0227	1.95662e-07	0.25	3	0.05908
																																												0.25	6.04517	1.80473e-07	0.25	3.02069	0.05726
																																												0.25	6.06764	1.66419e-07	0.25	3.04138	0.05557
																																												0.25	6.09011	1.53418e-07	0.25	3.06207	0.05397
																																												0.25	6.11258	1.41396e-07	0.25	3.08276	0.05243
																																												0.25	6.13506	1.30281e-07	0.25	3.10345	0.05094
																																												0.25	6.15753	1.20007e-07	0.25	3.12414	0.04948
																																												0.25	6.18	1.10515e-07	0.25	3.14483	0.04804
																																												0.3	0	0.0032	0.25	3.16552	0.04662
																																												0.3	0.20247	0.00683	0.25	3.18621	0.04521
																																												0.3	0.22494	0.00983	0.25	3.2069	0.04381
																																												0.3	0.24742	0.01229	0.25	3.22759	0.04241
																																												0.3	0.26989	0.01443	0.25	3.24828	0.04101
																																												0.3	0.29236	0.01628	0.25	3.26897	0.03963
																																												0.3	0.31483	0.01779	0.25	3.28966	0.03825
																																												0.3	0.3373	0.019	0.25	3.31034	0.03689
																																												0.3	0.35977	0.01998	0.25	3.33103	0.03554
																																												0.3	0.38225	0.02086	0.25	3.35172	0.03421
																																												0.3	0.40472	0.02177	0.25	3.37241	0.03291
																																												0.3	0.42719	0.02282	0.25	3.3931	0.03163
																																												0.3	0.44966	0.024	0.25	3.41379	0.03037
																																												0.3	0.47213	0.02527	0.25	3.43448	0.02915
																																												0.3	0.49461	0.02651	0.25	3.45517	0.02796
																																												0.3	0.51708	0.02762	0.25	3.47586	0.02681
																																												0.3	0.53955	0.02854	0.25	3.49655	0.0257
																																												0.3	0.56202	0.02928	0.25	3.51724	0.02463
																																												0.3	0.58449	0.02988	0.25	3.53793	0.02361
																																												0.3	0.60697	0.03044	0.25	3.55862	0.02263
																																												0.3	0.62944	0.03103	0.25	3.57931	0.02169
																																												0.3	0.65191	0.03171	0.25	3.6	0.02081
																																												0.3	0.67438	0.03248	0.25	3.62069	0.01997
																																												0.3	0.69685	0.03331	0.25	3.64138	0.01918
																																												0.3	0.71933	0.03413	0.25	3.66207	0.01844
																																												0.3	0.7418	0.03491	0.25	3.68276	0.01775
																																												0.3	0.76427	0.0356	0.25	3.70345	0.01711
																																												0.3	0.78674	0.03623	0.25	3.72414	0.01652
																																												0.3	0.80921	0.0368	0.25	3.74483	0.01598
																																												0.3	0.83168	0.03737	0.25	3.76552	0.01548
																																												0.3	0.85416	0.03797	0.25	3.78621	0.01503
																																												0.3	0.87663	0.03863	0.25	3.8069	0.01462
																																												0.3	0.8991	0.03936	0.25	3.82759	0.01425
																																												0.3	0.92157	0.04017	0.25	3.84828	0.01391
																																												0.3	0.94404	0.04103	0.25	3.86897	0.01361
																																												0.3	0.96652	0.04197	0.25	3.88965	0.01335
																																												0.3	0.98899	0.04296	0.25	3.91035	0.01311
																																												0.3	1.01146	0.04403	0.25	3.93103	0.01289
																																												0.3	1.03393	0.04518	0.25	3.95172	0.0127
																																												0.3	1.0564	0.04641	0.25	3.97241	0.01252
																																												0.3	1.07888	0.04772	0.25	3.9931	0.01236
																																												0.3	1.10135	0.0491	0.25	4.01379	0.01222
																																												0.3	1.12382	0.05051	0.25	4.03448	0.01208
																																												0.3	1.14629	0.05192	0.25	4.05517	0.01195
																																												0.3	1.16876	0.05328	0.25	4.07586	0.01183
																																												0.3	1.19124	0.05454	0.25	4.09655	0.01171
																																												0.3	1.21371	0.05565	0.25	4.11724	0.01159
																																												0.3	1.23618	0.05658	0.25	4.13793	0.01146
																																												0.3	1.25865	0.05729	0.25	4.15862	0.01134
																																												0.3	1.28112	0.05775	0.25	4.17931	0.01122
																																												0.3	1.3036	0.05795	0.25	4.2	0.01109
																																												0.3	1.32607	0.05787	0.25	4.22069	0.01095
																																												0.3	1.34854	0.05751	0.25	4.24138	0.01081
																																												0.3	1.37101	0.05687	0.25	4.26207	0.01067
																																												0.3	1.39348	0.05598	0.25	4.28276	0.01051
																																												0.3	1.41595	0.05485	0.25	4.30345	0.01036
																																												0.3	1.43843	0.0535	0.25	4.32414	0.01019
																																												0.3	1.4609	0.05196	0.25	4.34483	0.01002
																																												0.3	1.48337	0.05026	0.25	4.36552	0.00984
																																												0.3	1.50584	0.04842	0.25	4.38621	0.00966
																																												0.3	1.52831	0.0465	0.25	4.4069	0.00947
																																												0.3	1.55079	0.0445	0.25	4.42759	0.00928
																																												0.3	1.57326	0.04246	0.25	4.44828	0.00908
																																												0.3	1.59573	0.04041	0.25	4.46897	0.00888
																																												0.3	1.6182	0.03837	0.25	4.48966	0.00867
																																												0.3	1.64067	0.03636	0.25	4.51035	0.00846
																																												0.3	1.66315	0.0344	0.25	4.53103	0.00825
																																												0.3	1.68562	0.0325	0.25	4.55172	0.00803
																																												0.3	1.70809	0.03067	0.25	4.57241	0.00781
																																												0.3	1.73056	0.02892	0.25	4.5931	0.00759
																																												0.3	1.75303	0.02725	0.25	4.61379	0.00737
																																												0.3	1.77551	0.02567	0.25	4.63448	0.00715
																																												0.3	1.79798	0.02417	0.25	4.65517	0.00693
																																												0.3	1.82045	0.02275	0.25	4.67586	0.00671
																																												0.3	1.84292	0.02142	0.25	4.69655	0.00649
																																												0.3	1.86539	0.02016	0.25	4.71724	0.00627
																																												0.3	1.88787	0.01897	0.25	4.73793	0.00605
																																												0.3	1.91034	0.01786	0.25	4.75862	0.00584
																																												0.3	1.93281	0.01681	0.25	4.77931	0.00562
																																												0.3	1.95528	0.01582	0.25	4.8	0.00541
																																												0.3	1.97775	0.01488	0.25	4.82069	0.00521
																																												0.3	2.00023	0.014	0.25	4.84138	0.005
																																												0.3	2.0227	0.01317	0.25	4.86207	0.0048
																																												0.3	2.04517	0.01238	0.25	4.88276	0.00461
																																												0.3	2.06764	0.01164	0.25	4.90345	0.00442
																																												0.3	2.09011	0.01094	0.25	4.92414	0.00423
																																												0.3	2.11258	0.01028	0.25	4.94483	0.00405
																																												0.3	2.13506	0.00966	0.25	4.96552	0.00387
																																												0.3	2.15753	0.00907	0.25	4.98621	0.0037
																																												0.3	2.18	0.00852	0.25	5.0069	0.00353
																																												0.3	2.20247	0.008	0.25	5.02759	0.00337
																																												0.3	2.22494	0.00751	0.25	5.04828	0.00322
																																												0.3	2.24742	0.00705	0.25	5.06897	0.00307
																																												0.3	2.26989	0.00661	0.25	5.08965	0.00292
																																												0.3	2.29236	0.00621	0.25	5.11034	0.00279
																																												0.3	2.31483	0.00583	0.25	5.13103	0.00266
																																												0.3	2.3373	0.00548	0.25	5.15172	0.00253
																																												0.3	2.35977	0.00515	0.25	5.17241	0.00241
																																												0.3	2.38225	0.00484	0.25	5.1931	0.0023
																																												0.3	2.40472	0.00456	0.25	5.21379	0.00219
																																												0.3	2.42719	0.00429	0.25	5.23448	0.00209
																																												0.3	2.44966	0.00404	0.25	5.25517	0.002
																																												0.3	2.47214	0.00381	0.25	5.27586	0.00191
																																												0.3	2.49461	0.0036	0.25	5.29655	0.00183
																																												0.3	2.51708	0.0034	0.25	5.31724	0.00175
																																												0.3	2.53955	0.00322	0.25	5.33793	0.00168
																																												0.3	2.56202	0.00305	0.25	5.35862	0.00162
																																												0.3	2.58449	0.00289	0.25	5.37931	0.00156
																																												0.3	2.60697	0.00274	0.25	5.4	0.0015
																																												0.3	2.62944	0.0026	0.25	5.42069	0.00145
																																												0.3	2.65191	0.00247	0.25	5.44138	0.00141
																																												0.3	2.67438	0.00235	0.25	5.46207	0.00137
																																												0.3	2.69685	0.00224	0.25	5.48276	0.00134
																																												0.3	2.71933	0.00213	0.25	5.50345	0.0013
																																												0.3	2.7418	0.00203	0.25	5.52414	0.00128
																																												0.3	2.76427	0.00194	0.25	5.54483	0.00125
																																												0.3	2.78674	0.00185	0.25	5.56552	0.00123
																																												0.3	2.80921	0.00176	0.25	5.58621	0.00121
																																												0.3	2.83169	0.00168	0.25	5.6069	0.00119
																																												0.3	2.85416	0.0016	0.25	5.62759	0.00118
																																												0.3	2.87663	0.00153	0.25	5.64828	0.00116
																																												0.3	2.8991	0.00146	0.25	5.66897	0.00115
																																												0.3	2.92157	0.00139	0.25	5.68966	0.00114
																																												0.3	2.94404	0.00133	0.25	5.71035	0.00113
																																												0.3	2.96652	0.00127	0.25	5.73103	0.00112
																																												0.3	2.98899	0.00121	0.25	5.75172	0.00111
																																												0.3	3.01146	0.00115	0.25	5.77241	0.0011
																																												0.3	3.03393	0.0011	0.25	5.7931	0.0011
																																												0.3	3.0564	0.00105	0.25	5.81379	0.00109
																																												0.3	3.07888	0.000996599	0.25	5.83448	0.00108
																																												0.3	3.10135	0.000949149	0.25	5.85517	0.00108
																																												0.3	3.12382	0.000903696	0.25	5.87586	0.00107
																																												0.3	3.14629	0.000860169	0.25	5.89655	0.00107
																																												0.3	3.16876	0.000818498	0.25	5.91724	0.00106
																																												0.3	3.19124	0.000778619	0.25	5.93793	0.00105
																																												0.3	3.21371	0.000740469	0.25	5.95862	0.00105
																																												0.3	3.23618	0.000703989	0.25	5.97931	0.00104
																																												0.3	3.25865	0.000669121	0.25	6	0.00104
																																												0.3	3.28112	0.000635809	0.3	0	0.02244
																																												0.3	3.3036	0.000603996	0.3	0.02069	0.04557
																																												0.3	3.32607	0.00057363	0.3	0.04138	0.06408
																																												0.3	3.34854	0.000544657	0.3	0.06207	0.07775
																																												0.3	3.37101	0.000517024	0.3	0.08276	0.08861
																																												0.3	3.39348	0.000490681	0.3	0.10345	0.09744
																																												0.3	3.41596	0.000465577	0.3	0.12414	0.10463
																																												0.3	3.43843	0.000441663	0.3	0.14483	0.11042
																																												0.3	3.4609	0.000418892	0.3	0.16552	0.11499
																																												0.3	3.48337	0.000397214	0.3	0.18621	0.11846
																																												0.3	3.50584	0.000376586	0.3	0.2069	0.12093
																																												0.3	3.52831	0.000356961	0.3	0.22759	0.12245
																																												0.3	3.55079	0.000338297	0.3	0.24828	0.12306
																																												0.3	3.57326	0.000320551	0.3	0.26897	0.1228
																																												0.3	3.59573	0.000303682	0.3	0.28966	0.12172
																																												0.3	3.6182	0.000287651	0.3	0.31034	0.11987
																																												0.3	3.64067	0.000272418	0.3	0.33103	0.11735
																																												0.3	3.66315	0.000257949	0.3	0.35172	0.11429
																																												0.3	3.68562	0.000244206	0.3	0.37241	0.11079
																																												0.3	3.70809	0.000231156	0.3	0.3931	0.10695
																																												0.3	3.73056	0.000218767	0.3	0.41379	0.10282
																																												0.3	3.75303	0.000207006	0.3	0.43448	0.09841
																																												0.3	3.77551	0.000195844	0.3	0.45517	0.0937
																																												0.3	3.79798	0.000185251	0.3	0.47586	0.08867
																																												0.3	3.82045	0.000175201	0.3	0.49655	0.08333
																																												0.3	3.84292	0.000165667	0.3	0.51724	0.07774
																																												0.3	3.86539	0.000156624	0.3	0.53793	0.07206
																																												0.3	3.88787	0.000148048	0.3	0.55862	0.06647
																																												0.3	3.91034	0.000139916	0.3	0.57931	0.06119
																																												0.3	3.93281	0.000132206	0.3	0.6	0.05634
																																												0.3	3.95528	0.000124897	0.3	0.62069	0.05194
																																												0.3	3.97775	0.00011797	0.3	0.64138	0.04786
																																												0.3	4.00023	0.000111406	0.3	0.66207	0.04388
																																												0.3	4.0227	0.000105187	0.3	0.68276	0.0398
																																												0.3	4.04517	9.92951e-05	0.3	0.70345	0.03552
																																												0.3	4.06764	9.37147e-05	0.3	0.72414	0.03116
																																												0.3	4.09011	8.84301e-05	0.3	0.74483	0.02712
																																												0.3	4.11258	8.34266e-05	0.3	0.76552	0.02402
																																												0.3	4.13506	7.86899e-05	0.3	0.78621	0.02248
																																												0.3	4.15753	7.42068e-05	0.3	0.8069	0.0226
																																												0.3	4.18	6.99645e-05	0.3	0.82759	0.02377
																																												0.3	4.20247	6.59507e-05	0.3	0.84828	0.02508
																																												0.3	4.22494	6.21539e-05	0.3	0.86897	0.02587
																																												0.3	4.24742	5.85632e-05	0.3	0.88965	0.02591
																																												0.3	4.26989	5.5168e-05	0.3	0.91034	0.02558
																																												0.3	4.29236	5.19584e-05	0.3	0.93103	0.02586
																																												0.3	4.31483	4.89247e-05	0.3	0.95172	0.02819
																																												0.3	4.3373	4.60581e-05	0.3	0.97241	0.03351
																																												0.3	4.35978	4.33499e-05	0.3	0.9931	0.0417
																																												0.3	4.38225	4.07918e-05	0.3	1.01379	0.05201
																																												0.3	4.40472	3.83761e-05	0.3	1.03448	0.06366
																																												0.3	4.42719	3.60954e-05	0.3	1.05517	0.07604
																																												0.3	4.44966	3.39427e-05	0.3	1.07586	0.08871
																																												0.3	4.47214	3.19111e-05	0.3	1.09655	0.10138
																																												0.3	4.49461	2.99943e-05	0.3	1.11724	0.11391
																																												0.3	4.51708	2.81863e-05	0.3	1.13793	0.12624
																																												0.3	4.53955	2.64812e-05	0.3	1.15862	0.13843
																																												0.3	4.56202	2.48735e-05	0.3	1.17931	0.15056
																																												0.3	4.58449	2.33582e-05	0.3	1.2	0.16276
																																												0.3	4.60697	2.19301e-05	0.3	1.22069	0.17511
																																												0.3	4.62944	2.05845e-05	0.3	1.24138	0.18771
																																												0.3	4.65191	1.93171e-05	0.3	1.26207	0.20062
																																												0.3	4.67438	1.81235e-05	0.3	1.28276	0.21389
																																												0.3	4.69685	1.69998e-05	0.3	1.30345	0.22756
																																												0.3	4.71933	1.5942e-05	0.3	1.32414	0.24164
																																												0.3	4.7418	1.49465e-05	0.3	1.34483	0.25615
																																												0.3	4.76427	1.401e-05	0.3	1.36552	0.27109
																																												0.3	4.78674	1.3129e-05	0.3	1.38621	0.28644
																																												0.3	4.80921	1.23006e-05	0.3	1.4069	0.30213
																																												0.3	4.83168	1.15217e-05	0.3	1.42759	0.31806
																																												0.3	4.85416	1.07896e-05	0.3	1.44828	0.33406
																																												0.3	4.87663	1.01016e-05	0.3	1.46897	0.34992
																																												0.3	4.8991	9.45527e-06	0.3	1.48966	0.36537
																																												0.3	4.92157	8.84819e-06	0.3	1.51035	0.38013
																																												0.3	4.94405	8.27812e-06	0.3	1.53103	0.39386
																																												0.3	4.96652	7.74294e-06	0.3	1.55172	0.40624
																																												0.3	4.98899	7.24062e-06	0.3	1.57241	0.41694
																																												0.3	5.01146	6.76928e-06	0.3	1.5931	0.42565
																																												0.3	5.03393	6.32709e-06	0.3	1.61379	0.43209
																																												0.3	5.0564	5.91238e-06	0.3	1.63448	0.43604
																																												0.3	5.07888	5.52351e-06	0.3	1.65517	0.43735
																																												0.3	5.10135	5.15898e-06	0.3	1.67586	0.43594
																																												0.3	5.12382	4.81734e-06	0.3	1.69655	0.43182
																																												0.3	5.14629	4.49723e-06	0.3	1.71724	0.42512
																																												0.3	5.16876	4.19738e-06	0.3	1.73793	0.41607
																																												0.3	5.19124	3.91656e-06	0.3	1.75862	0.40503
																																												0.3	5.21371	3.65364e-06	0.3	1.77931	0.39248
																																												0.3	5.23618	3.40754e-06	0.3	1.8	0.37904
																																												0.3	5.25865	3.17723e-06	0.3	1.82069	0.36541
																																												0.3	5.28112	2.96176e-06	0.3	1.84138	0.35239
																																												0.3	5.3036	2.76023e-06	0.3	1.86207	0.34079
																																												0.3	5.32607	2.57178e-06	0.3	1.88276	0.3314
																																												0.3	5.34854	2.3956e-06	0.3	1.90345	0.32484
																																												0.3	5.37101	2.23094e-06	0.3	1.92414	0.32153
																																												0.3	5.39348	2.07708e-06	0.3	1.94483	0.32159
																																												0.3	5.41595	1.93335e-06	0.3	1.96552	0.3248
																																												0.3	5.43843	1.79912e-06	0.3	1.98621	0.33071
																																												0.3	5.4609	1.67379e-06	0.3	2.0069	0.33865
																																												0.3	5.48337	1.55681e-06	0.3	2.02759	0.34789
																																												0.3	5.50584	1.44763e-06	0.3	2.04828	0.35769
																																												0.3	5.52832	1.34578e-06	0.3	2.06897	0.36738
																																												0.3	5.55079	1.25078e-06	0.3	2.08966	0.3764
																																												0.3	5.57326	1.16219e-06	0.3	2.11035	0.38427
																																												0.3	5.59573	1.07961e-06	0.3	2.13103	0.39065
																																												0.3	5.6182	1.00264e-06	0.3	2.15172	0.3953
																																												0.3	5.64067	9.30925e-07	0.3	2.17241	0.39806
																																												0.3	5.66315	8.6412e-07	0.3	2.1931	0.39884
																																												0.3	5.68562	8.01905e-07	0.3	2.21379	0.39766
																																												0.3	5.70809	7.43982e-07	0.3	2.23448	0.39454
																																												0.3	5.73056	6.90067e-07	0.3	2.25517	0.38959
																																												0.3	5.75303	6.39896e-07	0.3	2.27586	0.38293
																																												0.3	5.77551	5.93222e-07	0.3	2.29655	0.3747
																																												0.3	5.79798	5.49813e-07	0.3	2.31724	0.36508
																																												0.3	5.82045	5.0945e-07	0.3	2.33793	0.35424
																																												0.3	5.84292	4.71929e-07	0.3	2.35862	0.34237
																																												0.3	5.86539	4.3706e-07	0.3	2.37931	0.32965
																																												0.3	5.88787	4.04664e-07	0.3	2.4	0.31626
																																												0.3	5.91034	3.74573e-07	0.3	2.42069	0.30237
																																												0.3	5.93281	3.4663e-07	0.3	2.44138	0.28816
																																												0.3	5.95528	3.2069e-07	0.3	2.46207	0.27376
																																												0.3	5.97775	2.96614e-07	0.3	2.48276	0.25932
																																												0.3	6.00022	2.74276e-07	0.3	2.50345	0.24498
																																												0.3	6.0227	2.53554e-07	0.3	2.52414	0.23084
																																												0.3	6.04517	2.34338e-07	0.3	2.54483	0.21701
																																												0.3	6.06764	2.16522e-07	0.3	2.56552	0.20357
																																												0.3	6.09011	2.00008e-07	0.3	2.58621	0.19061
																																												0.3	6.11258	1.84707e-07	0.3	2.6069	0.17819
																																												0.3	6.13506	1.70532e-07	0.3	2.62759	0.16637
																																												0.3	6.15753	1.57404e-07	0.3	2.64828	0.15518
																																												0.3	6.18	1.45249e-07	0.3	2.66897	0.14466
																																												0.35	0	0.0032	0.3	2.68966	0.13484
																																												0.35	0.20247	0.00683	0.3	2.71034	0.12572
																																												0.35	0.22494	0.00983	0.3	2.73103	0.11732
																																												0.35	0.24742	0.01229	0.3	2.75172	0.10963
																																												0.35	0.26989	0.01444	0.3	2.77241	0.10263
																																												0.35	0.29236	0.01628	0.3	2.7931	0.09632
																																												0.35	0.31483	0.01779	0.3	2.81379	0.09065
																																												0.35	0.3373	0.019	0.3	2.83448	0.0856
																																												0.35	0.35977	0.01998	0.3	2.85517	0.08111
																																												0.35	0.38225	0.02086	0.3	2.87586	0.07715
																																												0.35	0.40472	0.02178	0.3	2.89655	0.07366
																																												0.35	0.42719	0.02283	0.3	2.91724	0.07057
																																												0.35	0.44966	0.02402	0.3	2.93793	0.06785
																																												0.35	0.47213	0.02529	0.3	2.95862	0.06543
																																												0.35	0.49461	0.02653	0.3	2.97931	0.06326
																																												0.35	0.51708	0.02765	0.3	3	0.06129
																																												0.35	0.53955	0.02858	0.3	3.02069	0.05949
																																												0.35	0.56202	0.02932	0.3	3.04138	0.05781
																																												0.35	0.58449	0.02992	0.3	3.06207	0.05622
																																												0.35	0.60697	0.03048	0.3	3.08276	0.05471
																																												0.35	0.62944	0.03108	0.3	3.10345	0.05324
																																												0.35	0.65191	0.03177	0.3	3.12414	0.0518
																																												0.35	0.67438	0.03254	0.3	3.14483	0.05038
																																												0.35	0.69685	0.03338	0.3	3.16552	0.04897
																																												0.35	0.71933	0.03421	0.3	3.18621	0.04757
																																												0.35	0.7418	0.035	0.3	3.2069	0.04618
																																												0.35	0.76427	0.0357	0.3	3.22759	0.04478
																																												0.35	0.78674	0.03633	0.3	3.24828	0.04338
																																												0.35	0.80921	0.03692	0.3	3.26897	0.04199
																																												0.35	0.83168	0.0375	0.3	3.28966	0.0406
																																												0.35	0.85416	0.03811	0.3	3.31034	0.03923
																																												0.35	0.87663	0.03878	0.3	3.33103	0.03786
																																												0.35	0.8991	0.03952	0.3	3.35172	0.03651
																																												0.35	0.92157	0.04034	0.3	3.37241	0.03518
																																												0.35	0.94404	0.04123	0.3	3.3931	0.03387
																																												0.35	0.96652	0.04218	0.3	3.41379	0.03258
																																												0.35	0.98899	0.04319	0.3	3.43448	0.03133
																																												0.35	1.01146	0.04428	0.3	3.45517	0.03011
																																												0.35	1.03393	0.04545	0.3	3.47586	0.02892
																																												0.35	1.0564	0.04671	0.3	3.49655	0.02778
																																												0.35	1.07888	0.04805	0.3	3.51724	0.02667
																																												0.35	1.10135	0.04946	0.3	3.53793	0.02561
																																												0.35	1.12382	0.05091	0.3	3.55862	0.02459
																																												0.35	1.14629	0.05236	0.3	3.57931	0.02362
																																												0.35	1.16876	0.05376	0.3	3.6	0.0227
																																												0.35	1.19124	0.05506	0.3	3.62069	0.02182
																																												0.35	1.21371	0.05622	0.3	3.64138	0.021
																																												0.35	1.23618	0.0572	0.3	3.66207	0.02023
																																												0.35	1.25865	0.05795	0.3	3.68276	0.0195
																																												0.35	1.28112	0.05846	0.3	3.70345	0.01883
																																												0.35	1.3036	0.05869	0.3	3.72414	0.0182
																																												0.35	1.32607	0.05865	0.3	3.74483	0.01762
																																												0.35	1.34854	0.05832	0.3	3.76552	0.01709
																																												0.35	1.37101	0.05771	0.3	3.78621	0.01661
																																												0.35	1.39348	0.05684	0.3	3.8069	0.01616
																																												0.35	1.41595	0.05573	0.3	3.82759	0.01576
																																												0.35	1.43843	0.05439	0.3	3.84828	0.0154
																																												0.35	1.4609	0.05285	0.3	3.86897	0.01507
																																												0.35	1.48337	0.05115	0.3	3.88965	0.01477
																																												0.35	1.50584	0.04931	0.3	3.91035	0.01451
																																												0.35	1.52831	0.04737	0.3	3.93103	0.01426
																																												0.35	1.55079	0.04536	0.3	3.95172	0.01405
																																												0.35	1.57326	0.0433	0.3	3.97241	0.01385
																																												0.35	1.59573	0.04123	0.3	3.9931	0.01366
																																												0.35	1.6182	0.03917	0.3	4.01379	0.0135
																																												0.35	1.64067	0.03713	0.3	4.03448	0.01334
																																												0.35	1.66315	0.03515	0.3	4.05517	0.01319
																																												0.35	1.68562	0.03322	0.3	4.07586	0.01304
																																												0.35	1.70809	0.03136	0.3	4.09655	0.0129
																																												0.35	1.73056	0.02959	0.3	4.11724	0.01276
																																												0.35	1.75303	0.02789	0.3	4.13793	0.01262
																																												0.35	1.77551	0.02628	0.3	4.15862	0.01248
																																												0.35	1.79798	0.02476	0.3	4.17931	0.01234
																																												0.35	1.82045	0.02332	0.3	4.2	0.01219
																																												0.35	1.84292	0.02196	0.3	4.22069	0.01204
																																												0.35	1.86539	0.02068	0.3	4.24138	0.01188
																																												0.35	1.88787	0.01947	0.3	4.26207	0.01172
																																												0.35	1.91034	0.01834	0.3	4.28276	0.01155
																																												0.35	1.93281	0.01727	0.3	4.30345	0.01138
																																												0.35	1.95528	0.01626	0.3	4.32414	0.0112
																																												0.35	1.97775	0.01531	0.3	4.34483	0.01101
																																												0.35	2.00023	0.01441	0.3	4.36552	0.01081
																																												0.35	2.0227	0.01356	0.3	4.38621	0.01061
																																												0.35	2.04517	0.01276	0.3	4.4069	0.01041
																																												0.35	2.06764	0.012	0.3	4.42759	0.01019
																																												0.35	2.09011	0.01129	0.3	4.44828	0.00998
																																												0.35	2.11258	0.01061	0.3	4.46897	0.00975
																																												0.35	2.13506	0.00998	0.3	4.48966	0.00953
																																												0.35	2.15753	0.00937	0.3	4.51035	0.0093
																																												0.35	2.18	0.00881	0.3	4.53103	0.00906
																																												0.35	2.20247	0.00827	0.3	4.55172	0.00883
																																												0.35	2.22494	0.00777	0.3	4.57241	0.00859
																																												0.35	2.24742	0.0073	0.3	4.5931	0.00835
																																												0.35	2.26989	0.00685	0.3	4.61379	0.00811
																																												0.35	2.29236	0.00644	0.3	4.63448	0.00786
																																												0.35	2.31483	0.00605	0.3	4.65517	0.00762
																																												0.35	2.3373	0.00568	0.3	4.67586	0.00738
																																												0.35	2.35977	0.00535	0.3	4.69655	0.00714
																																												0.35	2.38225	0.00503	0.3	4.71724	0.0069
																																												0.35	2.40472	0.00473	0.3	4.73793	0.00666
																																												0.35	2.42719	0.00446	0.3	4.75862	0.00642
																																												0.35	2.44966	0.00421	0.3	4.77931	0.00619
																																												0.35	2.47214	0.00397	0.3	4.8	0.00595
																																												0.35	2.49461	0.00375	0.3	4.82069	0.00573
																																												0.35	2.51708	0.00355	0.3	4.84138	0.0055
																																												0.35	2.53955	0.00336	0.3	4.86207	0.00528
																																												0.35	2.56202	0.00318	0.3	4.88276	0.00507
																																												0.35	2.58449	0.00302	0.3	4.90345	0.00485
																																												0.35	2.60697	0.00286	0.3	4.92414	0.00465
																																												0.35	2.62944	0.00272	0.3	4.94483	0.00445
																																												0.35	2.65191	0.00259	0.3	4.96552	0.00425
																																												0.35	2.67438	0.00246	0.3	4.98621	0.00406
																																												0.35	2.69685	0.00235	0.3	5.0069	0.00388
																																												0.35	2.71933	0.00224	0.3	5.02759	0.0037
																																												0.35	2.7418	0.00213	0.3	5.04828	0.00353
																																												0.35	2.76427	0.00204	0.3	5.06897	0.00336
																																												0.35	2.78674	0.00194	0.3	5.08965	0.0032
																																												0.35	2.80921	0.00185	0.3	5.11034	0.00305
																																												0.35	2.83169	0.00177	0.3	5.13103	0.0029
																																												0.35	2.85416	0.00169	0.3	5.15172	0.00276
																																												0.35	2.87663	0.00161	0.3	5.17241	0.00263
																																												0.35	2.8991	0.00154	0.3	5.1931	0.0025
[truncated: 85,593 more rows]
[truncated: 3 more columns]

## Sheet: Figure 3
Figure 3a					Figure 3b						Figure 3c							Figure 3d						Figure 3e				Figure 3f				Figure 3g						Figure 3h			Figure 3i
	•O2- elimination (%) (SOD-mimetic activity)	Average	SD			Time (min)	H2O2 concentration (%)	Average	SD			H2O2 elimination (%) (CAT-mimetic activity)	Average	SD		Rate of O2 production (mg L-1 min-1)			Vmax (µM s-1)	1/Km (mM-1)	TON (s-1)	TON/Km (×103 s-1 M-1)			Vmax (µM s-1)	TON (s-1)		Time (min)	H2O2 elimination (%)			Time (s)	Intensity (a.u.)						Rate (µM min-1)			DPPH• elimination (%)
Ru-hydroxide	88.4298	88.7658	3.74871		Ru-hydroxide	0	100	100	0		Ru-hydroxide	89.8622	86.387	3.17382	Ru-hydroxide	28.52		Ru-oxide	7.45601	0.03598	0.95221	0.03426		RuTeNRs	0.9817	5e-06			Ru-hydroxide	Ru-oxide			oxide	hydroxide	Ru-oxide	Ru-hydroxide		Ru-hydroxide	20.6741		Ru-hydroxide	88.8337
	92.6711						100					83.6418			Ru-oxide	6.03		Ru-hydroxide	63.2911	0.01437	12.0604	0.17331		MnO2	2.4	0.000483333		0	0	0		0	1.0089	1.0089	1.0089	1.0089		Ru-oxide	11.7591		Ru-oxide	43.4257
	85.1963						100					85.657			hydroxide	0.62								IrO2	1.86667	0.0036		3	42.8668	15.5515		12	1.0015	1.0007	1.004	0.9997		hydroxide	15.447		hydroxide	26.7334
Ru-oxide	24.6127	25.7103	1.74279			3	59.5656	57.1332	2.61401		Ru-oxide	34.9104	36.8275	1.69272	oxide	1.8								Co3O4 NC	1.23	0.005		6	62.7481	21.9087		24	0.9955	0.9935	0.9969	0.9892		oxide	11.4856		oxide	19.7582
	24.7984						54.3692					38.1161												OxgeMCC-r	0.2	0.00683		9	75.8355	26.8508		36	0.9913	0.9873	0.9906	0.9857
	27.7199						57.4647					37.4561												Co3O4 NR	1.88	0.0075		12	86.387	36.8275		48	0.9874	0.982	0.9851	0.9704
hydroxide	24.7914	27.0063	2.41162			6	40.3996	37.2519	3.08074		hydroxide	6.96072	4.65076	2.05329										Co3O4 NP	2.38	0.0095		12	0	0		60	0.9795	0.9757	0.9799	0.9599
	26.6521						34.2428					3.03311												IrOx NPs	5.64	0.0108		15	41.1381	16.392		72	0.9735	0.9665	0.9729	0.954
	29.5754						37.1133					3.95846												IrOx	5.71667	0.011		18	64.0232	22.2403		84	0.9696	0.9595	0.9688	0.9439
oxide	14.2953	15.2402	0.942852			9	27.2433	24.1645	3.06872		oxide	5.56181	7.33133	1.54389										Pd ocs	5.9	0.02517		21	77.3408	28.4063		96	0.9643	0.9545	0.9631	0.9344
	15.2444						21.1059					8.02851												Co3O4 NPs	11.2	0.0450136		24	87.4873	35.9622		108	0.9598	0.9472	0.9602	0.9239
	16.181						24.1442					8.40368												Mn3O4	10.73	0.054		24	0	0		120	0.9564	0.9414	0.9525	0.9161
						12	10.1378	13.613	3.17382															Co3O4	11.55	0.056		27	45.0525	13.0874		132	0.9505	0.9339	0.9475	0.907
							16.3582																	MCCP	4.75	0.0581667		30	63.7056	20.5758		144	0.9461	0.9264	0.9435	0.8963
							14.343																	Mn3O4 cbs	5.3	0.0809722		33	76.0109	28.8153		156	0.9405	0.9202	0.9385	0.888
					Ru-oxide	0	100	100	0															MP	5.8	0.0886111		36	86.9701	36.4677		168	0.9375	0.9135	0.9331	0.8807
							100																	CoSe	7.32	0.1007		36	0	0		180	0.9312	0.9071	0.9259	0.8703
							100																	Mhp	7.37	0.112597		39	43.5237	15.531		192	0.9269	0.9004	0.9238	0.8602
						3	83.1142	84.4485	1.20848															MC-1.0	24.82	0.21		42	61.0801	22.018		204	0.923	0.8949	0.9201	0.8549
							84.762																	Cu NCs	418.41	0.229896		45	76.0044	27.02		216	0.9178	0.888	0.9142	0.8454
							85.4694																	Fe nz	1.22	0.253037		48	85.4449	32.6377		228	0.9122	0.8798	0.9094	0.8369
						6	78.7682	78.0913	1.82774															Cu5.4O	3.92	0.260649		48	0	0		240	0.9068	0.8746	0.9048	0.8281
							79.484																	Mfk	21.75	0.332292		51	42.1136	15.5028		252	0.9015	0.8683	0.8994	0.8169
							76.0216																	RuSA-CN	10.02	0.77		54	60.7797	21.4084		264	0.8984	0.8607	0.8972	0.8091
						9	73.997	73.1492	1.46848															CuxO	109.2	0.867968		57	75.8205	26.0445		276	0.8936	0.8554	0.8905	0.8031
							71.4535																	Mn3O4 NF	122.17	1.8643		60	84.8971	30.4914		288	0.8883	0.8489	0.8874	0.7931
							73.997																	Au24Cu1	5.83	1.945		60	0	0		300	0.8831	0.8426	0.881	0.787
						12	65.0896	63.1725	1.69272															Ru@CoSe	23.05	2.004		63	41.6208	13.7378		312	0.8811	0.8372	0.8786	0.7783
							61.8839																	PVP-Ir NPs	540	2.1942		66	63.1251	19.7106		324	0.8763	0.8296	0.8725	0.772
							62.5439																	RuNP-CN	14.64	2.29		69	75.552	23.8294		336	0.8715	0.8237	0.8676	0.7598
					hydroxide	0	100	100	0															Co3O4 NF	1467	2.35839		72	85.9928	27.3128		348	0.8674	0.8171	0.8617	0.7517
							100																	Mn-PcBC	81.88	2.57						360	0.8619	0.8112	0.8584	0.7443
							100																	CoO-Ir	39.71	2.7359
						3	97.483	95.4565	2.04531															RuNC-CN	19.61	4.14
							93.3929																	MnTE-2-PyPhP5+	0.62	11.15
							95.4938																	Ru-hydroxide	63.29	12.06
						6	99.0973	96.1524	2.71394
							93.7519
							95.6081
						9	98.6226	96.2224	2.55387
							93.5386
							96.506
						12	93.0393	95.3492	2.05329
							96.9669
							96.0415
					oxide	0	100	100	0
							100
							100
						3	97.1262	95.0869	1.98048
							94.9635
							93.171
						6	92.9416	93.5492	1.99988
							95.7824
							91.9236
						9	92.9743	92.8158	1.93113
							90.8103
							94.6628
						12	94.4382	92.6687	1.54389
							91.9715
							91.5963

## Sheet: Figure 4
Figure 4d			Figure 4e			Figure 4f											Figure 4h					Figure 4i
Ru-hydroxide	Ru-oxide		Ru-hydroxide	Ru-oxide		Ru-hydroxide					Ru-oxide						Potential vs. RHE (V)	Current density-Ru-hydroxide	Potential vs. RHE (V)	Current density-Ru-oxide			Absorbance (a.u.)
Free energy (eV)	Free energy (eV)		Bader charge |e|			Energy	OOH		Ru d		Energy	OOH		Ru d			-0.05	-4.22959	-0.05	-0.02148		Wavenumber (cm-1)	14.1 s	28.2 s	42.3 s	56.4 s	70.5 s	84.6 s	98.7 s	112.8 s	126.9 s	141 s	155.1 s	169.2 s	183.3 s	197.4 s	211.5 s	225.6 s	239.7 s	253.8 s	267.9 s	282 s	296.1 s	310.2 s	324.3 s	338.4 s	352.5 s	366.6 s	380.7 s
0	0		-0.00269	0.32097		-11.9879	0	0	0	0	-11.9906	0	0	0	0		-0.045	-3.80459	-0.04804	0.17469		1150.35	0.00177591	0.00368217	0.00503917	0.00574903	0.00645955	0.00684953	0.00706836	0.00730082	0.00743855	0.00756741	0.00760606	0.00781764	0.00788201	0.00781834	0.00802385	0.00806789	0.00821071	0.00836558	0.00838823	0.00830191	0.00843524	0.00841998	0.00850042	0.00868604	0.00856777	0.00866713	0.00842578
0.14322	-0.89798					-11.9689	0	0	0	0	-11.9696	0	0	0	0		-0.04	-3.40714	-0.04603	0.28912		1151.31	0.00181053	0.00373954	0.00512741	0.00585255	0.00658906	0.00699869	0.00724263	0.00748295	0.00764221	0.00778072	0.00783399	0.00805484	0.00812831	0.00808639	0.00829901	0.00834209	0.00851113	0.00867995	0.00870708	0.00862696	0.00876773	0.00875664	0.00884895	0.00904708	0.00893334	0.00904477	0.00880514
-0.82973	--					-11.9489	0	0	0	0	-11.9486	0	0	0	0		-0.035	-3.0352	-0.04401	0.36346		1152.28	0.00183984	0.00379029	0.00520425	0.0059438	0.00670336	0.00713195	0.00739805	0.00764448	0.00782528	0.0079727	0.00803691	0.00826785	0.00835026	0.00832893	0.00854644	0.00859167	0.00878172	0.00896233	0.00899455	0.00891951	0.00906928	0.00906112	0.00916244	0.00937425	0.00926533	0.00938593	0.00914861
-0.98796	-2.81744					-11.9289	0	0	0	0	-11.9276	0	0	0	0		-0.03	-2.67959	-0.04202	0.41026		1153.24	0.00186299	0.00383397	0.00526874	0.00602275	0.00680126	0.00724752	0.00753227	0.00778387	0.00798483	0.00814086	0.00821262	0.0084547	0.00854494	0.00854245	0.00876324	0.00881481	0.00901895	0.0092086	0.00924675	0.00917688	0.00933595	0.0093301	0.00943744	0.00966283	0.00955938	0.00968585	0.00945209
-1.11687	-2.83026					-11.9099	0	0	0	0	-11.9066	0	0	0	0		-0.025	-2.34133	-0.04	0.44571		1154.21	0.00187929	0.0038696	0.00531995	0.00608944	0.00688117	0.0073437	0.00764301	0.00790003	0.0081181	0.00828286	0.00835954	0.0086134	0.00870934	0.00872358	0.00894643	0.00900919	0.00921995	0.00941458	0.00946016	0.00939615	0.00956401	0.00955999	0.00967082	0.0099082	0.00981073	0.00994012	0.00971196
-1.3093	-3.03108					-11.8899	0	0	0	0	-11.8856	0	0	0	0		-0.02	-2.01633	-0.038	0.4723		1155.17	0.0018883	0.00389604	0.00535717	0.00614369	0.00694268	0.0074195	0.00772941	0.00799278	0.00822353	0.00839709	0.00847733	0.00874266	0.00884207	0.00887081	0.00909468	0.00917285	0.00938353	0.00957895	0.0096332	0.00957607	0.00975136	0.00974899	0.00986195	0.010108	0.0100173	0.0101469	0.00992679
-1.27778	-2.61911					-11.8699	0	0	0	0	-11.8646	0	0	0	0		-0.015	-1.70918	-0.03601	0.49418		1156.13	0.00189022	0.00391258	0.00538033	0.00618492	0.00698596	0.00747443	0.00779073	0.00806246	0.00830079	0.00848253	0.00856597	0.0088419	0.00894241	0.00898326	0.00920759	0.00930433	0.00950926	0.00970163	0.0097657	0.00971586	0.00989691	0.00989565	0.0100108	0.0102612	0.0101774	0.0103057	0.0100958
-1.942	-1.942					-11.8509	0	0	0	0	-11.8426	0	0	0	0		-0.01	-1.41837	-0.03399	0.51286		1157.1	0.00188541	0.003919	0.00538997	0.00621292	0.00701183	0.00750946	0.0078282	0.00811061	0.0083517	0.00853996	0.00862682	0.00891218	0.00901222	0.00906239	0.0092871	0.00940313	0.00959885	0.00978563	0.00986009	0.00981698	0.0100021	0.010001	0.0101198	0.01037	0.0102928	0.0104183	0.0102207
						-11.8309	0	0	0	0	-11.8216	0	0	0	0		-0.0052	-1.14031	-0.032	0.52617		1158.06	0.00187473	0.00391576	0.00538735	0.00622738	0.00702198	0.00752622	0.00784339	0.00813897	0.00837873	0.00857151	0.00866212	0.00895564	0.00905456	0.00911111	0.00933655	0.00947018	0.00965513	0.00983518	0.00992023	0.00988186	0.0100699	0.0100674	0.0101925	0.0104384	0.0103665	0.0104886	0.0103043
						-11.8109	0	0	0	0	-11.8006	0	0	0	0		-0.0002	-0.87602	-0.03001	0.54092		1159.03	0.0018594	0.00390424	0.00537437	0.00622866	0.00701809	0.00752735	0.00783908	0.00814962	0.00838555	0.00858032	0.00867447	0.00897526	0.00907328	0.0091333	0.00936011	0.00950716	0.00968196	0.00985601	0.00995067	0.00991419	0.0101044	0.0100991	0.0102325	0.0104715	0.0104027	0.0105213	0.0103507
						-11.7919	0	0	0	0	-11.7796	0	0	0	0		0.0048	-0.62551	-0.02801	0.55184		1159.99	0.00184042	0.00388551	0.00535279	0.00621728	0.00700193	0.00751554	0.00781886	0.00814475	0.00837596	0.00857041	0.00866751	0.00897476	0.00907282	0.00913373	0.00936264	0.00951746	0.00968402	0.00985414	0.00995678	0.00991857	0.0101111	0.0101016	0.0102443	0.0104759	0.0104075	0.0105229	0.0103652
						-11.7719	0	0	0	0	-11.7586	0	0	0	0		0.0098	-0.38995	-0.02601	0.56306		1160.96	0.00181889	0.00386106	0.00532464	0.00619491	0.00697538	0.00749396	0.00778662	0.00812665	0.00835361	0.0085461	0.00864484	0.00895776	0.00905715	0.00911716	0.00934851	0.00950535	0.00966647	0.0098352	0.00994306	0.0098998	0.0100957	0.0100814	0.0102323	0.0104578	0.0103869	0.0105	0.0103535
						-11.7519	0	0	0	0	-11.7376	0	0	0	0		0.0148	-0.17393	-0.02402	0.57092		1161.92	0.00179583	0.00383218	0.00529161	0.00616369	0.00694041	0.00746535	0.00774701	0.00809779	0.00832175	0.00851148	0.00861076	0.00892807	0.00902958	0.00908813	0.0093219	0.00947557	0.00963478	0.00980414	0.00991367	0.00986305	0.0100638	0.0100446	0.0102012	0.010423	0.0103469	0.0104595	0.0103216
						-11.7329	0	0	0	0	-11.7166	0	0	0	0		0.0198	0.02693	-0.02202	0.5802		1162.88	0.00177248	0.00380011	0.00525544	0.0061266	0.00689947	0.00743267	0.00770423	0.00806107	0.00828347	0.00847059	0.00856934	0.00888939	0.00899298	0.00905106	0.00928648	0.00943332	0.00959403	0.00976494	0.00987281	0.0098133	0.0100205	0.00999764	0.0101556	0.0103766	0.0102938	0.0104081	0.0102754
						-11.7129	0	0	0	0	-11.6956	0	0	0	0		0.0248	0.21056	-0.02002	0.58827		1163.85	0.00175027	0.00376644	0.00521793	0.00608678	0.00685543	0.00739837	0.00766236	0.00801989	0.00824171	0.00842677	0.00852458	0.00884536	0.00894999	0.00900932	0.00924568	0.00938366	0.00954894	0.00972083	0.00982399	0.00975547	0.00997031	0.00994548	0.0101002	0.0103228	0.0102328	0.0103516	0.0102204
						-11.6929	0	0	0	0	-11.6736	0	0	0	0		0.0298	0.37418	-0.01803	0.59413		1164.81	0.00173051	0.00373297	0.00518128	0.00604738	0.00681153	0.00736459	0.00762442	0.00797789	0.00819923	0.00838299	0.00848044	0.00879942	0.00890346	0.00896628	0.00920301	0.00933148	0.00950333	0.00967436	0.00977088	0.00969419	0.00991703	0.00989226	0.01004	0.0102653	0.0101693	0.0102945	0.0101613
						-11.6739	0	0	0	0	-11.6526	0	0	0	0		0.0347	0.51939	-0.01602	0.60184		1165.78	0.00171453	0.00370152	0.0051474	0.00601144	0.006771	0.00733332	0.00759268	0.00793896	0.0081589	0.00834198	0.00844019	0.00875517	0.00885674	0.00892482	0.00916214	0.00928109	0.00946013	0.00962822	0.00971752	0.00963446	0.00986424	0.00984141	0.00997976	0.0102082	0.0101081	0.0102406	0.0101025
						-11.6539	0	0	0	0	-11.6316	0	0	0	0		0.0398	0.64694	-0.014	0.6077		1166.74	0.0017032	0.00367404	0.00511852	0.00598127	0.00673678	0.00730608	0.00756858	0.00790614	0.00812313	0.00830617	0.0084066	0.00871561	0.00881358	0.00888733	0.00912639	0.00923614	0.00942187	0.00958516	0.00966781	0.00958089	0.00981504	0.00979549	0.00992432	0.010155	0.0100538	0.0101927	0.0100479
						-11.6339	0	0	0	0	-11.6106	0	0	0	0		0.0448	0.75408	-0.01201	0.61495		1167.71	0.00169695	0.00365169	0.00509598	0.00595834	0.00671104	0.00728395	0.00755255	0.00788221	0.00809422	0.0082778	0.00838214	0.00868363	0.00877814	0.00885642	0.0090988	0.00919976	0.00939058	0.00954843	0.00962607	0.00953788	0.00977277	0.00975749	0.00987793	0.01011	0.0100108	0.0101535	0.0100014
						-11.6149	0	0	0	0	-11.5896	0	0	0	0		0.0498	0.84286	-0.01	0.62092		1168.67	0.00169526	0.00363535	0.00508053	0.00594335	0.0066949	0.00726746	0.00754442	0.00786831	0.00807347	0.00825844	0.00836807	0.00866088	0.00875343	0.00883375	0.00908112	0.009174	0.00936763	0.00952069	0.00959524	0.00950859	0.00973988	0.0097293	0.00984399	0.0100763	0.00998203	0.0101246	0.00996577
						-11.5949	0	0	0	0	-11.5686	0	0	0	0		0.0548	0.91531	-0.00802	0.62454		1169.63	0.00169707	0.003625	0.00507213	0.00593651	0.0066889	0.00725752	0.00754431	0.00786517	0.00806233	0.00825013	0.00836537	0.00864934	0.00874268	0.00882158	0.0090749	0.00916112	0.0093554	0.00950568	0.00957907	0.00949583	0.00972008	0.00971406	0.00982641	0.0100581	0.00997075	0.0101089	0.00994485
						-11.5749	0	0	0	0	-11.5476	0	0	0	0		0.0598	0.96939	-0.006	0.62908		1170.6	0.0017012	0.0036201	0.0050702	0.00593723	0.00669263	0.00725427	0.00755169	0.00787192	0.00806106	0.00825335	0.00837399	0.00864935	0.00874653	0.00882092	0.00908013	0.00916163	0.00935488	0.00950524	0.0095792	0.00950008	0.0097147	0.00971311	0.00982633	0.0100567	0.00997783	0.0101075	0.0099402
						-11.5559	0	0	0	0	-11.5266	0	0	0	0		0.0648	1.00918	-0.00396	0.63311		1171.56	0.00170616	0.00361968	0.00507331	0.00594408	0.00670489	0.00725776	0.00756581	0.00788729	0.00806975	0.00826815	0.00839296	0.00866131	0.00876485	0.00883201	0.00909591	0.00917568	0.00936713	0.0095205	0.00959639	0.0095206	0.00972509	0.00972749	0.00984432	0.0100728	0.0100029	0.0101212	0.00995278
						-11.5359	0	0	0	0	-11.5046	0	0	0	0		0.0698	1.03724	-0.00196	0.63934		1172.53	0.0017106	0.00362306	0.0050803	0.00595567	0.00672411	0.00726773	0.00758576	0.0079092	0.00808755	0.00829311	0.00842049	0.00868427	0.00879534	0.00885421	0.00912067	0.00920205	0.00939162	0.00955032	0.00962903	0.00955426	0.00974999	0.00975574	0.00987814	0.0101045	0.0100431	0.0101488	0.00998085
						-11.5159	0	0	0	0	-11.4836	0	0	0	0		0.0748	1.05459	2.9e-05	0.63898		1173.49	0.00171372	0.00362934	0.00509042	0.00597072	0.00674867	0.00728387	0.00761044	0.00793592	0.00811344	0.00832665	0.00845494	0.00871739	0.0088353	0.00888621	0.00915282	0.00923901	0.00942747	0.00959277	0.00967472	0.00959791	0.00978785	0.00979591	0.00992517	0.0101491	0.0100952	0.0101888	0.0100223
						-11.4969	0	0	0	0	-11.4626	0	0	0	0		0.0798	1.06071	0.00204	0.6451		1174.46	0.00171516	0.00363814	0.00510308	0.00598789	0.00677683	0.00730577	0.0076388	0.00796595	0.00814611	0.00836698	0.00849463	0.00875929	0.0088821	0.00892624	0.0091911	0.00928471	0.00947269	0.00964488	0.00973011	0.00964824	0.00983613	0.00984525	0.00998178	0.0102031	0.0101556	0.0102388	0.0100744
						-11.4769	0	0	0	0	-11.4416	0	0	0	0		0.0848	1.06582	0.00403	0.64602		1175.42	0.00171527	0.00364907	0.0051182	0.00600636	0.00680701	0.00733261	0.00766965	0.007998	0.00818379	0.0084118	0.00853831	0.00880812	0.00893315	0.00897258	0.00923436	0.00933693	0.00952481	0.00970309	0.00979088	0.00970208	0.00989189	0.00990043	0.010044	0.0102628	0.0102205	0.0102961	0.0101336
						-11.4569	0	0	0	0	-11.4206	0	0	0	0		0.0898	1.07143	0.00603	0.64969		1176.38	0.00171456	0.00366203	0.00513599	0.00602603	0.00683841	0.00736413	0.00770252	0.00803203	0.00822535	0.00845976	0.00858543	0.00886245	0.00898736	0.00902391	0.00928237	0.00939441	0.00958193	0.00976519	0.00985409	0.00975858	0.00995328	0.00995971	0.0101097	0.0103266	0.0102881	0.0103596	0.0101986
						-11.4379	0	0	0	0	-11.3996	0	0	0	0		0.0948	1.06224	0.00803	0.65316		1177.35	0.0017137	0.00367674	0.00515637	0.00604728	0.00687071	0.00739981	0.00773756	0.00806834	0.00827014	0.00851055	0.00863642	0.00892145	0.00904452	0.00908018	0.00933558	0.00945666	0.00964305	0.0098299	0.00991841	0.00981812	0.0100202	0.0100229	0.0101782	0.0103942	0.0103583	0.0104294	0.0102694
						-11.4179	0	0	0	0	-11.3786	0	0	0	0		0.0998	1.05459	0.01006	0.65668		1178.31	0.00171375	0.00369282	0.00517949	0.00607116	0.00690426	0.00743942	0.00777539	0.00810777	0.00831792	0.00856415	0.0086917	0.0089844	0.00910527	0.00914159	0.00939497	0.00952336	0.00970775	0.00989719	0.00998375	0.00988235	0.0100926	0.0100909	0.0102503	0.0104666	0.0104322	0.0105062	0.0103468
						-11.3979	0	0	0	0	-11.3566	0	0	0	0		0.1048	1.04439	0.01205	0.65724		1179.28	0.00171549	0.00371015	0.00520504	0.00609801	0.00693961	0.0074822	0.00781672	0.00815105	0.00836904	0.00862052	0.00875132	0.00905084	0.00917005	0.0092084	0.00946073	0.00959422	0.00977603	0.00996745	0.0100511	0.00995262	0.0101712	0.0101649	0.0103272	0.010545	0.010511	0.0105911	0.010432
						-11.3789	0	0	0	0	-11.3356	0	0	0	0		0.1098	1.03622	0.01403	0.65974		1180.24	0.0017193	0.0037282	0.00523254	0.00612825	0.00697725	0.00752725	0.00786177	0.00819841	0.0084233	0.00867954	0.0088145	0.00912007	0.00923838	0.00928012	0.00953257	0.00966815	0.00984727	0.0100407	0.0101215	0.0100291	0.0102551	0.0102457	0.0104094	0.0106298	0.0105954	0.0106834	0.0105246
						-11.3589	0	0	0	0	-11.3146	0	0	0	0		0.1148	1.02449	0.01605	0.6624		1181.2	0.00172532	0.00374672	0.00526153	0.00616128	0.00701733	0.00757349	0.0079105	0.00824947	0.00848079	0.00874063	0.00887988	0.00919132	0.00930944	0.00935577	0.00960959	0.00974382	0.00992092	0.0101166	0.0101959	0.0101111	0.0103433	0.0103326	0.0104964	0.0107201	0.0106851	0.0107817	0.0106236
						-11.3389	0	0	0	0	-11.2936	0	0	0	0		0.1198	1.01378	0.01807	0.66301		1182.17	0.00173341	0.00376542	0.0052915	0.00619627	0.00705932	0.00761986	0.00796189	0.00830322	0.00854057	0.00880249	0.00894531	0.00926322	0.00938145	0.00943313	0.00968971	0.00981904	0.00999561	0.010194	0.010274	0.0101963	0.010433	0.0104237	0.0105865	0.0108136	0.0107785	0.0108826	0.0107259
						-11.3199	0	0	0	0	-11.2726	0	0	0	0		0.1248	1.00051	0.02004	0.66648		1183.13	0.00174296	0.00378419	0.00532213	0.00623172	0.00710212	0.00766551	0.00801465	0.00835833	0.00860129	0.0088639	0.00900907	0.00933413	0.00945256	0.00950967	0.00977062	0.00989224	0.0100696	0.0102711	0.0103542	0.0102816	0.010521	0.0105164	0.0106767	0.0109071	0.0108726	0.0109824	0.0108281
						-11.2999	0	0	0	0	-11.2516	0	0	0	0		0.1298	0.9898	0.02203	0.66597		1184.1	0.00175324	0.00380327	0.00535319	0.00626665	0.00714466	0.00771032	0.00806722	0.00841389	0.00866142	0.00892364	0.00907032	0.00940267	0.00952162	0.00958339	0.00985036	0.00996255	0.0101423	0.0103467	0.0104351	0.0103649	0.0106053	0.0106083	0.0107647	0.010998	0.0109659	0.0110786	0.0109276
						-11.2799	0	0	0	0	-11.2306	0	0	0	0		0.1348	0.9801	0.02404	0.66862		1185.06	0.00176359	0.00382281	0.00538456	0.00630041	0.00718609	0.00775496	0.00811878	0.00846927	0.0087199	0.00898153	0.00912936	0.00946819	0.00958848	0.00965334	0.00992781	0.0100304	0.0102139	0.0104207	0.0105158	0.0104453	0.0106853	0.0106983	0.0108496	0.0110852	0.0110572	0.0111702	0.0110236
						-11.2609	0	0	0	0	-11.2096	0	0	0	0		0.1398	0.96786	0.02606	0.67133		1186.03	0.00177363	0.00384327	0.00541611	0.00633336	0.00722624	0.00780058	0.00816909	0.00852489	0.00877609	0.00903779	0.0091875	0.00953046	0.00965395	0.00972007	0.0100027	0.0100971	0.0102855	0.0104933	0.0105955	0.0105232	0.0107616	0.0107864	0.0109316	0.0111687	0.0111464	0.0112579	0.0111164
						-11.2409	0	0	0	0	-11.1876	0	0	0	0		0.1448	0.9551	0.02804	0.67143		1186.99	0.00178326	0.00386519	0.00544781	0.00636619	0.00726586	0.0078484	0.00821848	0.00858126	0.00883073	0.00909342	0.00924653	0.00959061	0.00971947	0.00978529	0.0100756	0.0101654	0.0103591	0.0105664	0.0106748	0.0106005	0.0108368	0.0108743	0.0110126	0.0112506	0.0112349	0.0113443	0.0112081
						-11.2209	0	0	0	0	-11.1666	0	0	0	0		0.1498	0.9449	0.03004	0.67224		1187.95	0.00179277	0.00388926	0.00547967	0.0064005	0.00730635	0.00789935	0.00826796	0.00863948	0.00888501	0.00914949	0.00930824	0.00965018	0.00978638	0.0098515	0.0101479	0.0102372	0.0104364	0.0106413	0.0107549	0.0106796	0.0109136	0.0109637	0.0110951	0.0113334	0.0113241	0.0114323	0.0113011
						-11.2019	0	0	0	0	-11.1456	0	0	0	0		0.1548	0.93316	0.03204	0.67194		1188.92	0.00180262	0.00391575	0.00551211	0.00643736	0.00734927	0.00795354	0.00831859	0.00870009	0.008941	0.00920754	0.00937363	0.00971138	0.00985608	0.00992155	0.0102217	0.010314	0.0105188	0.0107199	0.0108374	0.0107629	0.0109948	0.0110563	0.0111818	0.0114204	0.011416	0.0115247	0.0113979
						-11.1819	0	0	0	0	-11.1246	0	0	0	0		0.1598	0.92143	0.03407	0.67464		1189.88	0.00181328	0.00394475	0.00554548	0.00647797	0.00739599	0.00801027	0.00837116	0.00876338	0.00900012	0.00926816	0.00944293	0.00977605	0.00992884	0.00999723	0.0102981	0.0103967	0.0106065	0.0108028	0.0109228	0.0108516	0.0110819	0.0111531	0.011274	0.0115131	0.0115114	0.011623	0.0114995
						-11.1619	0	0	0	0	-11.1036	0	0	0	0		0.1648	0.91071	0.03607	0.6749		1190.85	0.00182541	0.00397606	0.00558048	0.00652268	0.00744743	0.00806849	0.00842654	0.00882943	0.00906423	0.00933258	0.00951607	0.00984622	0.0100053	0.01008	0.0103789	0.0104856	0.0106997	0.0108909	0.0110126	0.010947	0.0111764	0.0112545	0.0113732	0.0116137	0.0116123	0.0117288	0.0116074
						-11.1429	0	0	0	0	-11.0826	0	0	0	0		0.1698	0.90153	0.03804	0.67398		1191.81	0.00183885	0.00400897	0.00561763	0.00657134	0.00750357	0.008127	0.00848515	0.00889783	0.00913373	0.0094012	0.0095924	0.00992273	0.0100854	0.0101696	0.0104651	0.0105802	0.0107975	0.0109846	0.0111073	0.0110496	0.0112789	0.0113606	0.0114798	0.0117226	0.0117193	0.0118426	0.011722
						-11.1229	0	0	0	0	-11.0616	0	0	0	0		0.1748	0.89031	0.04006	0.67684		1192.78	0.00185386	0.00404299	0.00565728	0.00662331	0.00756372	0.00818538	0.00854734	0.00896848	0.00920886	0.00947495	0.00967207	0.0100066	0.0101699	0.0102658	0.0105575	0.0106808	0.0109002	0.0110846	0.0112075	0.0111598	0.0113896	0.011472	0.0115943	0.0118406	0.0118343	0.0119653	0.0118446
						-11.1029	0	0	0	0	-11.0406	0	0	0	0		0.1798	0.87959	0.04209	0.67638		1193.74	0.00186989	0.00407721	0.00569938	0.00667784	0.00762646	0.00824384	0.00861345	0.0090414	0.00928904	0.00955438	0.00975489	0.0100976	0.0102596	0.0103675	0.0106563	0.0107874	0.0110076	0.0111917	0.0113144	0.0112782	0.0115094	0.0115894	0.011717	0.0119679	0.0119585	0.0120978	0.0119762
						-11.0839	0	0	0	0	-11.0186	0	0	0	0		0.1848	0.86939	0.04405	0.67694		1194.7	0.0018867	0.0041113	0.00574342	0.00673393	0.00769033	0.00830311	0.00868341	0.00911644	0.00937337	0.00963971	0.00984139	0.0101952	0.010355	0.0104732	0.0107609	0.0108999	0.0111201	0.0113061	0.0114283	0.0114047	0.0116377	0.0117135	0.0118479	0.0121037	0.0120926	0.01224	0.0121174
						-11.0639	0	0	0	0	-10.9976	0	0	0	0		0.1898	0.85867	0.04604	0.6774		1195.67	0.00190355	0.00414467	0.0057886	0.00679048	0.0077535	0.00836381	0.00875644	0.0091932	0.00946011	0.00972988	0.00993096	0.0102974	0.0104555	0.0105811	0.0108696	0.0110169	0.0112366	0.011427	0.0115488	0.0115379	0.0117728	0.0118442	0.0119855	0.0122463	0.0122351	0.0123898	0.0122671
						-11.0439	0	0	0	0	-10.9766	0	0	0	0		0.1948	0.84796	0.04804	0.67781		1196.63	0.0019204	0.00417728	0.00583401	0.00684687	0.00781508	0.00842705	0.0088321	0.00927145	0.00954852	0.00982387	0.0100232	0.0104026	0.0105606	0.0106899	0.0109807	0.0111372	0.0113566	0.0115534	0.0116754	0.0116761	0.0119128	0.011981	0.0121286	0.012394	0.0123846	0.0125451	0.0124238
						-11.0249	0	0	0	0	-10.9556	0	0	0	0		0.1998	0.83571	0.05005	0.68005		1197.6	0.00193706	0.00420903	0.00587884	0.00690265	0.00787397	0.00849252	0.00890858	0.00934976	0.00963659	0.00991882	0.0101161	0.0105072	0.0106677	0.0107973	0.0110907	0.011257	0.0114769	0.0116818	0.011805	0.0118154	0.0120531	0.0121209	0.0122733	0.0125421	0.0125362	0.0127005	0.0125833
						-11.0049	0	0	0	0	-10.9346	0	0	0	0		0.2048	0.82602	0.05203	0.67934		1198.56	0.00195376	0.00423979	0.00592257	0.00695738	0.00793037	0.00855982	0.00898463	0.00942678	0.00972298	0.0100125	0.0102078	0.010609	0.0107742	0.0109021	0.0111973	0.0113736	0.0115951	0.011809	0.0119349	0.011952	0.0121897	0.0122609	0.0124162	0.0126876	0.0126862	0.0128514	0.0127414
						-10.9849	0	0	0	0	-10.9136	0	0	0	0		0.2098	0.81531	0.05404	0.68082		1199.53	0.00197045	0.00426948	0.00596528	0.00701078	0.00798474	0.00862746	0.00905874	0.00950137	0.00980636	0.010102	0.0102965	0.0107051	0.0108772	0.0110025	0.0112984	0.0114837	0.0117083	0.0119316	0.0120614	0.0120821	0.0123186	0.012397	0.0125535	0.0128266	0.0128302	0.0129939	0.0128936
						-10.9659	0	0	0	0	-10.8926	0	0	0	0		0.2148	0.8051	0.05605	0.6801		1200.49	0.00198743	0.004298	0.00600731	0.00706294	0.00803826	0.00869464	0.00913039	0.00957304	0.00988643	0.0101866	0.0103816	0.0107947	0.0109752	0.0110987	0.0113937	0.0115865	0.0118157	0.0120484	0.0121829	0.0122039	0.0124387	0.0125274	0.0126836	0.0129586	0.0129669	0.0131271	0.013038
						-10.9459	0	0	0	0	-10.8716	0	0	0	0		0.2198	0.79439	0.05804	0.68061		1201.45	0.00200467	0.00432539	0.00604911	0.00711348	0.00809208	0.00876037	0.00919941	0.00964174	0.00996279	0.0102659	0.0104629	0.0108777	0.0110675	0.0111904	0.0114843	0.0116818	0.0119171	0.0121588	0.0122983	0.012317	0.01255	0.0126505	0.0128058	0.0130831	0.0130956	0.0132513	0.0131732
						-10.9259	0	0	0	0	-10.8496	0	0	0	0		0.2248	0.78214	0.06006	0.67791		1202.42	0.00202192	0.00435165	0.0060908	0.00716208	0.00814715	0.00882419	0.00926635	0.00970858	0.010036	0.0103411	0.0105416	0.0109557	0.0111549	0.0112786	0.0115719	0.0117718	0.0120143	0.0122641	0.0124085	0.012423	0.0126551	0.0127674	0.0129215	0.0132021	0.0132184	0.0133702	0.013301
						-10.9069	0	0	0	0	-10.8286	0	0	0	0		0.2298	0.77194	0.06203	0.67969		1203.38	0.00203886	0.00437689	0.00613215	0.00720839	0.00820391	0.00888597	0.0093321	0.00977486	0.0101067	0.0104139	0.0106193	0.0110311	0.011239	0.0113646	0.0116595	0.0118594	0.0121096	0.0123665	0.0125154	0.0125248	0.0127581	0.0128802	0.0130331	0.0133186	0.0133381	0.0134874	0.0134236
						-10.8869	0	0	0	0	-10.8076	0	0	0	0		0.2348	0.75816	0.06405	0.68143		1204.35	0.00205489	0.00440093	0.00617221	0.0072519	0.00826188	0.00894568	0.0093972	0.00984175	0.0101758	0.0104862	0.0106972	0.0111063	0.0113214	0.0114493	0.011749	0.0119474	0.0122053	0.012468	0.0126215	0.0126252	0.0128625	0.0129913	0.013143	0.0134351	0.0134573	0.0136066	0.0135438
						-10.8669	0	0	0	0	-10.7866	0	0	0	0		0.2398	0.74643	0.06608	0.68041		1205.31	0.00206939	0.00442353	0.00620974	0.00729199	0.00831918	0.00900301	0.00946144	0.00990926	0.0102432	0.0105588	0.0107753	0.0111824	0.0114029	0.011533	0.0118407	0.0120371	0.0123019	0.0125692	0.0127274	0.0127259	0.0129696	0.0131018	0.0132525	0.0135521	0.0135771	0.0137283	0.0136627
						-10.8479	0	0	0	0	-10.7656	0	0	0	0		0.2448	0.73418	0.06805	0.68311		1206.28	0.00208191	0.00444397	0.00624306	0.00732841	0.00837403	0.0090575	0.0095241	0.00997684	0.0103089	0.0106318	0.0108529	0.0112596	0.0114837	0.0116158	0.0119342	0.0121284	0.0123991	0.01267	0.0128335	0.0128276	0.0130797	0.0132125	0.0133617	0.0136697	0.0136973	0.0138517	0.0137808
						-10.8279	0	0	0	0	-10.7446	0	0	0	0		0.2498	0.72194	0.07003	0.68051		1207.24	0.00209222	0.00446162	0.00627131	0.00736118	0.00842415	0.00910829	0.0095837	0.0100428	0.0103717	0.0107036	0.010928	0.0113363	0.0115627	0.0116965	0.0120267	0.0122197	0.0124947	0.0127684	0.0129375	0.012929	0.0131904	0.0133216	0.0134692	0.0137856	0.0138161	0.0139738	0.0138969
						-10.8079	0	0	0	0	-10.7236	0	0	0	0		0.2548	0.70765	0.07202	0.68117		1208.2	0.00210016	0.00447589	0.00629366	0.00739075	0.00846794	0.00915496	0.0096384	0.010105	0.0104303	0.0107725	0.0109983	0.0114102	0.0116384	0.0117739	0.0121153	0.0123083	0.012586	0.0128621	0.013037	0.013028	0.0132986	0.013427	0.0135729	0.013897	0.0139304	0.0140912	0.0140091
						-10.7889	0	0	0	0	-10.7026	0	0	0	0		0.2598	0.69592	0.07407	0.68276		1209.17	0.0021058	0.00448675	0.00631074	0.00741773	0.00850464	0.0091973	0.00968702	0.0101615	0.0104837	0.0108363	0.0110622	0.0114786	0.0117094	0.0118467	0.0121972	0.0123915	0.012671	0.0129492	0.0131295	0.0131225	0.0134012	0.0135265	0.0136708	0.0140017	0.0140376	0.0142008	0.0141157
						-10.7689	0	0	0	0	-10.6806	0	0	0	0		0.2648	0.68061	0.07604	0.6827		1210.13	0.0021096	0.00449448	0.00632355	0.00744293	0.00853486	0.00923511	0.00972858	0.0102115	0.0105312	0.0108937	0.0111185	0.01154	0.0117747	0.0119137	0.0122704	0.0124673	0.0127479	0.0130282	0.0132131	0.0132105	0.0134957	0.013618	0.0137613	0.0140978	0.0141356	0.0143009	0.0142155
						-10.7489	0	0	0	0	-10.6596	0	0	0	0		0.2698	0.66735	0.07803	0.68107		1211.1	0.00211167	0.00450016	0.00633395	0.00746703	0.0085598	0.00926894	0.00976316	0.0102546	0.0105728	0.0109436	0.0111673	0.0115937	0.0118334	0.0119739	0.0123341	0.0125343	0.0128164	0.0130983	0.0132867	0.0132907	0.013581	0.0137004	0.0138436	0.0141844	0.0142228	0.0143909	0.0143077
						-10.7299	0	0	0	0	-10.6386	0	0	0	0		0.2748	0.65561	0.08005	0.68204		1212.06	0.00211258	0.00450499	0.00634405	0.00749043	0.00858166	0.00929954	0.00979198	0.010292	0.0106099	0.0109865	0.0112096	0.011641	0.0118858	0.0120277	0.0123894	0.012593	0.0128776	0.0131605	0.0133517	0.0133634	0.0136576	0.0137738	0.013918	0.0142622	0.0142995	0.0144717	0.0143923
						-10.7099	0	0	0	0	-10.6176	0	0	0	0		0.2798	0.64388	0.08205	0.68235		1213.03	0.00211281	0.00451025	0.00635565	0.00751337	0.00860261	0.00932777	0.00981682	0.0103257	0.0106439	0.0110238	0.011247	0.011684	0.0119325	0.0120755	0.0124385	0.0126447	0.0129329	0.0132161	0.0134097	0.0134293	0.0137266	0.0138394	0.0139858	0.0143327	0.0143667	0.0145449	0.0144701
						-10.6899	0	0	0	0	-10.5966	0	0	0	0		0.2848	0.63061	0.08405	0.68276		1213.99	0.00211274	0.00451688	0.00636959	0.00753573	0.00862414	0.00935399	0.00983924	0.0103568	0.0106766	0.0110568	0.0112809	0.0117246	0.011974	0.0121182	0.0124829	0.0126908	0.0129838	0.0132659	0.0134623	0.0134888	0.0137891	0.0138977	0.0140478	0.0143963	0.0144258	0.0146113	0.0145413
						-10.6709	0	0	0	0	-10.5756	0	0	0	0		0.2898	0.61939	0.08603	0.68214		1214.95	0.00211251	0.00452485	0.00638585	0.00755666	0.00864658	0.00937811	0.00986068	0.0103866	0.0107085	0.0110866	0.0113122	0.011764	0.0120105	0.0121563	0.0125242	0.0127323	0.0130309	0.0133108	0.0135107	0.0135423	0.0138452	0.0139495	0.0141044	0.0144533	0.0144779	0.0146711	0.0146054
						-10.6509	0	0	0	0	-10.5546	0	0	0	0		0.2948	0.60918	0.08805	0.68367		1215.92	0.00211249	0.00453406	0.00640355	0.00757604	0.0086698	0.00940013	0.00988209	0.0104153	0.0107402	0.0111139	0.0113412	0.0118023	0.0120425	0.0121903	0.0125629	0.01277	0.0130742	0.013351	0.0135552	0.0135899	0.0138948	0.0139946	0.0141558	0.0145037	0.0145244	0.0147245	0.0146619
						-10.6309	0	0	0	0	-10.5336	0	0	0	0		0.2998	0.59541	0.09008	0.68148		1216.88	0.00211296	0.0045439	0.00642138	0.00759367	0.00869286	0.00942011	0.00990374	0.0104425	0.0107709	0.011139	0.0113681	0.0118381	0.0120701	0.0122204	0.0125981	0.0128041	0.0131134	0.0133861	0.0135951	0.0136312	0.013937	0.0140331	0.0142016	0.0145465	0.0145661	0.0147708	0.0147103
						-10.6119	0	0	0	0	-10.5116	0	0	0	0		0.3048	0.5852	0.09205	0.6825		1217.85	0.00211423	0.00455372	0.00643779	0.0076094	0.00871455	0.00943792	0.00992528	0.0104673	0.0107998	0.0111617	0.0113926	0.0118696	0.0120937	0.0122461	0.0126289	0.012834	0.0131473	0.0134156	0.0136291	0.0136654	0.0139709	0.0140646	0.0142409	0.0145808	0.0146031	0.0148096	0.0147496
						-10.5919	0	0	0	0	-10.4906	0	0	0	0		0.3098	0.57806	0.09404	0.68403		1218.81	0.00211641	0.00456347	0.00645204	0.0076238	0.00873403	0.00945372	0.00994639	0.0104888	0.0108257	0.011181	0.0114143	0.011895	0.0121139	0.0122673	0.0126537	0.0128593	0.0131751	0.013439	0.0136561	0.0136923	0.0139962	0.0140893	0.0142732	0.0146062	0.0146352	0.0148406	0.0147797
						-10.5719	0	0	0	0	-10.4696	0	0	0	0		0.3148	0.5699	0.09605	0.68332		1219.78	0.00211976	0.00457315	0.00646367	0.00763729	0.00875091	0.00946811	0.00996672	0.0105068	0.010848	0.0111972	0.0114339	0.0119139	0.0121314	0.0122842	0.0126722	0.01288	0.0131967	0.0134569	0.0136758	0.0137121	0.0140135	0.0141086	0.0142988	0.0146239	0.0146628	0.014865	0.0148015
						-10.5529	0	0	0	0	-10.4486	0	0	0	0		0.3198	0.55969	0.09804	0.68235		1220.74	0.00212432	0.0045829	0.00647308	0.00765055	0.00876514	0.0094814	0.00998597	0.0105213	0.0108669	0.0112106	0.0114517	0.0119269	0.0121471	0.0122974	0.0126849	0.0128966	0.0132127	0.0134703	0.013689	0.0137261	0.0140243	0.0141246	0.0143185	0.0146353	0.0146857	0.0148839	0.0148167
						-10.5329	0	0	0	0	-10.4276	0	0	0	0		0.3248	0.55204	0.10004	0.68337		1221.7	0.00213017	0.0045929	0.00648095	0.00766393	0.00877765	0.00949419	0.0100044	0.0105334	0.010883	0.0112222	0.0114689	0.0119364	0.0121621	0.0123084	0.0126938	0.0129106	0.0132248	0.0134814	0.0136978	0.0137364	0.014032	0.0141401	0.0143346	0.0146441	0.0147056	0.0149002	0.0148284
						-10.5129	0	0	0	0	-10.4066	0	0	0	0		0.3298	0.54694	0.10204	0.6848		1222.67	0.00213686	0.00460292	0.00648838	0.00767776	0.0087894	0.00950687	0.0100223	0.0105447	0.0108977	0.0112338	0.0114868	0.0119453	0.0121775	0.0123194	0.0127018	0.012924	0.0132354	0.0134927	0.0137052	0.0137455	0.0140396	0.014158	0.0143497	0.0146537	0.0147238	0.0149162	0.0148399
						-10.4939	0	0	0	0	-10.3856	0	0	0	0		0.3348	0.54082	0.10404	0.68515		1223.63	0.00214393	0.00461246	0.00649593	0.00769214	0.00880154	0.00951987	0.0100401	0.0105563	0.0109122	0.0112468	0.0115066	0.0119567	0.0121934	0.0123321	0.0127117	0.012939	0.0132471	0.013507	0.0137146	0.0137562	0.0140501	0.0141806	0.0143665	0.0146678	0.0147427	0.0149347	0.0148547
						-10.4739	0	0	0	0	-10.3646	0	0	0	0		0.3398	0.5352	0.10604	0.68454		1224.6	0.00215076	0.00462098	0.00650381	0.00770703	0.00881479	0.00953343	0.0100579	0.0105698	0.0109272	0.0112626	0.011529	0.011972	0.0122104	0.0123482	0.0127257	0.0129568	0.0132615	0.0135254	0.0137284	0.0137708	0.0140658	0.0142088	0.0143869	0.0146885	0.0147639	0.0149573	0.0148745
						-10.4539	0	0	0	0	-10.3426	0	0	0	0		0.3448	0.53112	0.10804	0.68357		1225.56	0.00215666	0.00462789	0.00651215	0.00772208	0.00882975	0.00954771	0.0100755	0.0105856	0.0109433	0.0112816	0.011554	0.0119918	0.0122282	0.0123679	0.0127448	0.0129783	0.0132797	0.0135482	0.0137477	0.0137898	0.0140873	0.0142419	0.0144115	0.0147163	0.0147883	0.0149842	0.0149004
						-10.4349	0	0	0	0	-10.3216	0	0	0	0		0.3498	0.52806	0.11004	0.68383		1226.53	0.00216077	0.00463292	0.00652035	0.0077366	0.00884583	0.00956224	0.0100923	0.0106032	0.0109598	0.0113025	0.0115806	0.0120141	0.0122455	0.0123897	0.0127674	0.0130022	0.0133002	0.0135727	0.013771	0.0138122	0.0141127	0.0142767	0.0144382	0.0147489	0.0148143	0.0150129	0.0149299
						-10.4149	0	0	0	0	-10.3006	0	0	0	0		0.3548	0.52398	0.11204	0.68301		1227.49	0.00216295	0.00463613	0.00652824	0.0077503	0.0088622	0.00957676	0.0101076	0.0106217	0.0109758	0.0113238	0.0116072	0.0120363	0.0122615	0.0124114	0.0127908	0.0130263	0.0133209	0.0135959	0.0137952	0.0138356	0.0141393	0.0143098	0.0144645	0.0147827	0.0148394	0.0150399	0.0149599
						-10.3949	0	0	0	0	-10.2796	0	0	0	0		0.3598	0.52041	0.11414	0.68173		1228.45	0.00216311	0.004638	0.00653559	0.00776268	0.00887755	0.0095905	0.0101205	0.0106394	0.0109902	0.011343	0.0116314	0.0120551	0.0122744	0.0124302	0.0128115	0.0130475	0.0133387	0.0136134	0.0138163	0.0138561	0.0141631	0.0143365	0.0144861	0.0148129	0.0148598	0.0150608	0.0149855
						-10.3759	0	0	0	0	-10.2586	0	0	0	0		0.3648	0.5199	0.11604	0.68383		1229.42	0.00216191	0.00463894	0.00654216	0.00777298	0.00889018	0.00960237	0.0101301	0.0106542	0.0110018	0.0113576	0.0116507	0.0120678	0.0122829	0.0124432	0.0128255	0.0130625	0.0133499	0.0136216	0.0138298	0.0138698	0.01418	0.014353	0.014499	0.0148342	0.0148713	0.0150712	0.0150023
						-10.3559	0	0	0	0	-10.2376	0	0	0	0		0.3698	0.51633	0.11804	0.68306		1230.38	0.00215997	0.00463892	0.00654776	0.00778045	0.00889859	0.0096112	0.0101359	0.0106645	0.0110096	0.0113653	0.0116627	0.012072	0.0122854	0.0124485	0.0128303	0.0130686	0.0133523	0.0136181	0.0138319	0.013873	0.0141862	0.014357	0.0145004	0.0148428	0.0148705	0.015068	0.0150067
						-10.3359	0	0	0	0	-10.2166	0	0	0	0		0.3748	0.5148	0.12004	0.68372		1231.35	0.00215828	0.00463806	0.00655229	0.00778479	0.00890197	0.00961616	0.0101374	0.0106686	0.0110127	0.0113649	0.0116656	0.0120672	0.0122808	0.0124452	0.0128241	0.0130642	0.0133444	0.0136022	0.0138209	0.0138631	0.0141796	0.0143468	0.0144882	0.0148363	0.0148556	0.0150502	0.0149967
						-10.3169	0	0	0	0	-10.1956	0	0	0	0		0.3798	0.51531	0.12204	0.68423		1232.31	0.00215742	0.00463585	0.00655507	0.00778549	0.00889964	0.00961677	0.0101344	0.0106654	0.0110106	0.0113558	0.0116585	0.0120531	0.0122682	0.0124333	0.0128072	0.0130484	0.0133263	0.0135751	0.0137967	0.0138396	0.0141594	0.014323	0.0144626	0.0148143	0.0148264	0.0150186	0.014972
						-10.2969	0	0	0	0	-10.1736	0	0	0	0		0.3848	0.51531	0.12404	0.68592		1233.28	0.00215772	0.00463169	0.00655545	0.00778219	0.00889199	0.00961248	0.0101264	0.0106542	0.0110025	0.011338	0.0116406	0.0120303	0.0122465	0.0124129	0.0127798	0.0130212	0.0132984	0.0135379	0.0137603	0.0138022	0.0141251	0.0142858	0.0144238	0.0147768	0.0147838	0.0149743	0.014933
						-10.2769	0	0	0	0	-10.1526	0	0	0	0		0.3898	0.5148	0.12604	0.68474		1234.24	0.00215864	0.0046254	0.00655255	0.0077749	0.0088793	0.00960304	0.0101128	0.0106345	0.0109875	0.0113117	0.0116119	0.011999	0.0122153	0.0123838	0.0127427	0.012983	0.013261	0.0134919	0.0137131	0.0137518	0.0140772	0.0142361	0.0143721	0.0147247	0.0147287	0.0149191	0.0148804
						-10.2579	0	0	0	0	-10.1316	0	0	0	0		0.3948	0.51531	0.12804	0.68383		1235.2	0.00215961	0.00461684	0.00654564	0.00776363	0.0088625	0.0095885	0.0100933	0.0106066	0.0109648	0.0112777	0.0115728	0.0119601	0.0121741	0.0123456	0.0126965	0.0129341	0.0132144	0.0134378	0.0136565	0.0136901	0.0140164	0.0141743	0.0143084	0.0146593	0.0146623	0.0148539	0.0148148
						-10.2379	0	0	0	0	-10.1106	0	0	0	0		0.3898	0.02829	0.13004	0.68367		1236.17	0.00215963	0.00460599	0.00653412	0.00774844	0.0088418	0.00956849	0.0100675	0.0105707	0.0109335	0.0112364	0.0115237	0.0119137	0.0121229	0.0122972	0.0126408	0.0128748	0.0131579	0.0133747	0.0135908	0.0136179	0.0139431	0.0141004	0.0142323	0.0145807	0.0145848	0.0147782	0.0147362
						-10.2179	0	0	0	0	-10.0896	0	0	0	0		0.3848	-0.18689	0.13204	0.68434		1237.13	0.00215791	0.004593	0.00651787	0.00772949	0.0088179	0.0095429	0.0100354	0.0105278	0.0108936	0.0111887	0.011466	0.0118605	0.0120624	0.012238	0.0125757	0.0128056	0.0130908	0.013302	0.0135163	0.0135363	0.0138579	0.0140146	0.014144	0.01449	0.0144961	0.0146912	0.0146447
						-10.1989	0	0	0	0	-10.0686	0	0	0	0		0.3798	-0.29107	0.13404	0.68224		1238.1	0.00215375	0.00457815	0.00649729	0.00770697	0.00879109	0.00951165	0.00999786	0.0104789	0.0108456	0.0111357	0.0114008	0.0118009	0.011994	0.0121683	0.0125016	0.0127277	0.0130134	0.0132196	0.0134329	0.0134472	0.0137622	0.0139183	0.0140444	0.0143886	0.0143968	0.0145932	0.0145415
						-10.1789	0	0	0	0	-10.0476	0	0	0	0		0.3748	-0.34607	0.13604	0.68418		1239.06	0.00214701	0.00456106	0.00647251	0.00768078	0.00876126	0.0094748	0.0099559	0.0104257	0.0107909	0.0110788	0.0113303	0.0117363	0.0119196	0.0120896	0.0124197	0.0126427	0.0129267	0.0131285	0.0133416	0.013352	0.0136582	0.0138133	0.0139355	0.0142787	0.0142878	0.0144846	0.0144284
						-10.1589	0	0	0	0	-10.0266	0	0	0	0		0.3698	-0.37526	0.13814	0.68556		1240.03	0.00213766	0.00454184	0.00644441	0.00765129	0.0087288	0.00943305	0.00991106	0.0103701	0.0107311	0.0110197	0.0112566	0.0116681	0.0118417	0.0120045	0.0123327	0.012553	0.0128333	0.0130312	0.013244	0.013253	0.013549	0.0137027	0.0138202	0.0141633	0.0141713	0.0143681	0.0143085
						-10.1399	0	0	0	0	-10.0046	0	0	0	0		0.3648	-0.39245	0.14004	0.68454		1240.99	0.0021262	0.00452032	0.00641363	0.00761884	0.00869402	0.00938723	0.00986458	0.0103135	0.0106688	0.0109597	0.0111818	0.0115977	0.0117624	0.0119163	0.0122432	0.0124612	0.012736	0.0129306	0.0131425	0.0131526	0.0134377	0.0135897	0.0137018	0.0140458	0.0140504	0.0142469	0.0141852
						-10.1199	0	0	0	0	-9.98357	0	0	0	0		0.3598	-0.40005	0.14204	0.68541		1241.95	0.00211309	0.00449669	0.00638039	0.00758369	0.0086574	0.00933827	0.00981702	0.0102573	0.0106054	0.0108996	0.0111074	0.0115264	0.0116832	0.0118276	0.0121537	0.012369	0.0126376	0.0128295	0.0130393	0.0130522	0.0133268	0.0134769	0.0135833	0.0139289	0.0139277	0.014124	0.0140617
						-10.0999	0	0	0	0	-9.96257	0	0	0	0		0.3548	-0.40429	0.14404	0.68526		1242.92	0.002099	0.00447168	0.0063459	0.0075466	0.0086197	0.00928767	0.00976906	0.0102021	0.0105426	0.0108398	0.0110346	0.0114548	0.0116053	0.0117407	0.0120661	0.0122781	0.0125402	0.0127299	0.0129367	0.0129531	0.0132187	0.0133662	0.0134669	0.0138146	0.013806	0.0140022	0.0139399
						-10.0809	0	0	0	0	-9.94157	0	0	0	0		0.3498	-0.40474	0.14614	0.68531		1243.88	0.00208454	0.0044463	0.00631073	0.00750859	0.00858153	0.00923661	0.00972066	0.0101481	0.0104806	0.0107801	0.0109634	0.0113834	0.0115288	0.011656	0.0119808	0.0121886	0.0124448	0.0126323	0.0128358	0.0128556	0.0131142	0.0132584	0.0133537	0.0137036	0.0136864	0.0138827	0.0138212
						-10.0609	0	0	0	0	-9.92057	0	0	0	0		0.3448	-0.40423	0.14804	0.68495		1244.85	0.00207049	0.00442141	0.00627579	0.00747032	0.00854355	0.00918596	0.00967144	0.010095	0.0104193	0.0107197	0.0108936	0.0113117	0.0114529	0.0115729	0.0118966	0.0121	0.0123505	0.0125359	0.0127363	0.0127586	0.0130125	0.0131526	0.0132428	0.0135946	0.0135689	0.0137648	0.0137045
						-10.0409	0	0	0	0	-9.89957	0	0	0	0		0.3398	-0.40122	0.15004	0.68388		1245.81	0.00205779	0.00439781	0.00624216	0.00743275	0.00850602	0.00913627	0.00962126	0.0100424	0.0103582	0.0106577	0.0108244	0.0112394	0.011377	0.0114905	0.0118119	0.0120114	0.0122563	0.0124393	0.0126376	0.0126613	0.0129125	0.0130478	0.0131332	0.013486	0.0134528	0.0136474	0.0135889
						-10.0219	0	0	0	0	-9.87857	0	0	0	0		0.3348	-0.39827	0.15204	0.68628		1246.77	0.00204708	0.0043761	0.00621057	0.00739659	0.00846946	0.00908866	0.00957088	0.00999013	0.0102972	0.0105943	0.010756	0.0111666	0.0113008	0.0114083	0.0117258	0.0119224	0.0121618	0.0123423	0.012539	0.0125632	0.0128137	0.0129436	0.0130243	0.0133765	0.0133378	0.0135298	0.0134736
						-10.0019	0	0	0	0	-9.85757	0	0	0	0		0.3298	-0.39418	0.15404	0.68638		1247.74	0.00203898	0.00435618	0.00618146	0.00736251	0.00843387	0.00904341	0.00952084	0.00993824	0.0102359	0.0105295	0.0106882	0.0110931	0.0112242	0.0113264	0.0116375	0.0118327	0.0120665	0.012245	0.0124401	0.012464	0.0127148	0.0128398	0.0129155	0.0132654	0.0132231	0.0134115	0.0133578
						-9.98189	0	0	0	0	-9.83557	0	0	0	0		0.3248	-0.38918	0.15604	0.68745		1248.7	0.00203402	0.00433777	0.00615479	0.00733047	0.00839938	0.00900111	0.00947199	0.00988693	0.0101753	0.0104641	0.0106216	0.0110195	0.0111478	0.0112452	0.0115477	0.0117429	0.0119716	0.0121488	0.012341	0.0123642	0.0126162	0.0127369	0.0128073	0.0131528	0.013109	0.0132929	0.0132416
						-9.96289	0	0	0	0	-9.81457	0	0	0	0		0.3198	-0.38291	0.15804	0.68643		1249.67	0.00203161	0.00432004	0.00613009	0.00730039	0.0083655	0.00896177	0.00942492	0.00983646	0.0101157	0.0103987	0.0105569	0.010946	0.0110718	0.0111656	0.011458	0.0116537	0.0118783	0.0120554	0.0122421	0.0122647	0.012518	0.0126357	0.0127005	0.0130393	0.0129958	0.0131748	0.0131252
						-9.94289	0	0	0	0	-9.79357	0	0	0	0		0.3148	-0.3773	0.16004	0.68735		1250.63	0.00203092	0.00430188	0.00610603	0.00727129	0.00833194	0.00892514	0.00937975	0.00978695	0.0100581	0.0103344	0.0104943	0.0108729	0.010997	0.011088	0.0113697	0.011566	0.011788	0.0119661	0.012144	0.0121663	0.0124209	0.0125365	0.0125959	0.0129263	0.012884	0.0130585	0.0130089
						-9.92289	0	0	0	0	-9.77257	0	0	0	0		0.3098	-0.37071	0.16204	0.68561		1251.6	0.00203065	0.0042825	0.00608137	0.00724255	0.00829748	0.00889062	0.009336	0.00973833	0.0100026	0.0102712	0.0104336	0.0108003	0.0109234	0.0110125	0.0112845	0.0114799	0.0117016	0.0118813	0.0120477	0.01207	0.0123253	0.0124393	0.0124942	0.0128151	0.0127741	0.0129444	0.0128932
						-9.90389	0	0	0	0	-9.75157	0	0	0	0		0.3048	-0.36153	0.16404	0.68566		1252.56	0.00202951	0.00426109	0.00605507	0.00721317	0.00826157	0.00885697	0.00929275	0.00969022	0.0099493	0.0102094	0.0103741	0.0107283	0.0108512	0.010938	0.0112028	0.0113958	0.0116188	0.0118	0.0119531	0.0119758	0.0122314	0.0123433	0.0123956	0.0127064	0.0126661	0.012833	0.0127778
						-9.88389	0	0	0	0	-9.73057	0	0	0	0		0.2998	-0.35454	0.16604	0.68704		1253.52	0.00202602	0.00423708	0.00602642	0.0071823	0.00822346	0.00882309	0.0092494	0.0096425	0.00989775	0.0101489	0.010315	0.0106568	0.0107803	0.0108641	0.0111248	0.0113139	0.0115392	0.0117208	0.0118608	0.011884	0.0121393	0.0122477	0.0123002	0.012601	0.0125603	0.0127244	0.0126633
						-9.86389	0	0	0	0	-9.70957	0	0	0	0		0.2948	-0.34531	0.16804	0.68648		1254.49	0.00201974	0.00421038	0.00599547	0.00714966	0.00818308	0.00878861	0.00920593	0.00959506	0.00984755	0.0100895	0.0102559	0.0105867	0.0107114	0.0107904	0.0110506	0.011235	0.0114622	0.011643	0.0117717	0.0117956	0.0120493	0.0121523	0.0122078	0.0124996	0.0124574	0.0126195	0.0125508
						-9.84489	0	0	0	0	-9.68757	0	0	0	0		0.2898	-0.33597	0.17004	0.68811		1255.45	0.00201029	0.00418102	0.00596289	0.00711559	0.00814119	0.00875339	0.0091628	0.00954855	0.00979855	0.0100315	0.0101966	0.0105185	0.010645	0.0107179	0.0109803	0.0111598	0.0113876	0.011566	0.0116872	0.0117111	0.0119621	0.0120576	0.0121189	0.0124031	0.0123586	0.0125191	0.0124418
						-9.82489	0	0	0	0	-9.66657	0	0	0	0		0.2848	-0.32653	0.17204	0.68918		1256.42	0.00199826	0.00414965	0.00592966	0.00708065	0.00809905	0.00871801	0.00912091	0.00950331	0.00975071	0.00997536	0.0101377	0.0104532	0.010582	0.0106474	0.0109139	0.011089	0.0113152	0.0114899	0.0116082	0.0116309	0.0118778	0.0119643	0.012033	0.0123117	0.0122647	0.0124241	0.0123378
						-9.80489	0	0	0	0	-9.64557	0	0	0	0		0.2798	-0.3151	0.17404	0.68847		1257.38	0.00198422	0.00411721	0.00589701	0.00704568	0.00805818	0.00868328	0.00908098	0.00946003	0.00970413	0.00992128	0.0100799	0.0103912	0.0105226	0.0105803	0.0108512	0.0110226	0.0112449	0.0114152	0.011535	0.0115551	0.0117966	0.0118736	0.0119497	0.0122251	0.0121759	0.0123345	0.0122399
						-9.78589	0	0	0	0	-9.62457	0	0	0	0		0.2748	-0.30413	0.17604	0.68944		1258.35	0.00196921	0.00408474	0.00586578	0.00701195	0.00802017	0.00865015	0.0090437	0.00941901	0.00965946	0.00986968	0.010024	0.010333	0.0104671	0.0105174	0.0107918	0.0109601	0.0111765	0.0113422	0.0114672	0.0114829	0.0117181	0.0117864	0.011868	0.0121424	0.0120916	0.0122497	0.012148
						-9.76589	0	0	0	0	-9.60357	0	0	0	0		0.2698	-0.29316	0.17804	0.68908		1259.31	0.00195393	0.00405331	0.00583618	0.00698043	0.00798586	0.00861899	0.00900895	0.00938022	0.00961679	0.00982055	0.00997047	0.0102781	0.0104147	0.0104582	0.0107344	0.0108997	0.0111094	0.0112708	0.0114029	0.0114129	0.0116411	0.0117027	0.0117865	0.0120621	0.0120106	0.0121677	0.012061
						-9.74589	0	0	0	0	-9.58257	0	0	0	0		0.2648	-0.28296	0.18004	0.69026		1260.27	0.00193887	0.00402375	0.00580827	0.0069516	0.00795537	0.00859	0.00897599	0.00934334	0.00957636	0.00977404	0.00991982	0.0102261	0.0103647	0.0104019	0.0106781	0.0108396	0.0110433	0.0112001	0.0113399	0.0113434	0.0115649	0.0116225	0.0117046	0.0119828	0.0119312	0.0120863	0.0119774
						-9.72689	0	0	0	0	-9.56157	0	0	0	0		0.2598	-0.27316	0.18204	0.69102		1261.24	0.00192416	0.00399659	0.00578167	0.00692572	0.00792853	0.00856262	0.00894413	0.0093081	0.00953813	0.00972995	0.00987221	0.0101766	0.0103165	0.0103472	0.0106216	0.0107785	0.0109776	0.0111298	0.0112762	0.0112734	0.0114894	0.0115455	0.0116223	0.0119034	0.0118525	0.0120043	0.0118955
						-9.70689	0	0	0	0	-9.54057	0	0	0	0		0.2548	-0.26327	0.18404	0.69189		1262.2	0.00190954	0.00397178	0.00575567	0.00690251	0.00790421	0.00853649	0.00891293	0.00927429	0.00950212	0.00968865	0.00982802	0.0101294	0.0102696	0.0102934	0.0105651	0.0107164	0.0109132	0.0110598	0.0112113	0.0112031	0.0114147	0.0114719	0.0115408	0.011824	0.0117745	0.0119213	0.0118151
						-9.68689	0	0	0	0	-9.51857	0	0	0	0		0.2498	-0.25439	0.18604	0.69056		1263.17	0.00189517	0.00394921	0.00573	0.00688174	0.00788219	0.00851167	0.00888315	0.0092426	0.00946892	0.00965117	0.00978828	0.0100856	0.010225	0.0102415	0.0105103	0.0106553	0.0108522	0.0109923	0.0111468	0.0111347	0.0113436	0.011403	0.0114636	0.0117472	0.0116998	0.0118398	0.0117376
						-9.66789	0	0	0	0	-9.49757	0	0	0	0		0.2448	-0.24531	0.18804	0.69173		1264.13	0.00188057	0.00392858	0.00570486	0.00686292	0.00786219	0.00848855	0.00885592	0.00921389	0.00943907	0.00961839	0.0097538	0.0100461	0.0101841	0.0101932	0.0104599	0.0105983	0.0107974	0.0109302	0.0110856	0.0110716	0.0112785	0.0113406	0.0113942	0.0116757	0.0116311	0.0117636	0.0116656
						-9.64789	0	0	0	0	-9.47657	0	0	0	0		0.2398	-0.23867	0.19004	0.6923		1265.1	0.00186598	0.0039095	0.00568037	0.00684578	0.00784437	0.00846809	0.00883312	0.00918971	0.00941352	0.0095916	0.00972592	0.0100124	0.0101486	0.0101512	0.0104172	0.0105495	0.0107519	0.0108773	0.011032	0.0110175	0.0112226	0.0112871	0.011336	0.0116134	0.0115722	0.011697	0.011602
						-9.62789	0	0	0	0	-9.45557	0	0	0	0		0.2348	-0.23372	0.19204	0.69189		1266.06	0.00185159	0.00389183	0.00565723	0.00683005	0.00782957	0.00845153	0.00881632	0.00917105	0.00939302	0.00957159	0.00970493	0.00998587	0.0101197	0.010118	0.0103847	0.0105118	0.0107179	0.0108364	0.0109895	0.0109751	0.0111778	0.0112441	0.0112911	0.0115629	0.0115253	0.0116432	0.0115499
						-9.60889	0	0	0	0	-9.43457	0	0	0	0		0.2298	-0.22852	0.19404	0.69485		1267.02	0.00183802	0.00387579	0.00563632	0.0068162	0.00781852	0.00843978	0.00880677	0.00915891	0.00937838	0.00955887	0.00969097	0.00996707	0.0100983	0.010095	0.0103636	0.0104867	0.0106965	0.010809	0.0109599	0.0109453	0.0111448	0.0112126	0.0112595	0.0115257	0.0114912	0.0116035	0.0115103
						-9.58889	0	0	0	0	-9.41357	0	0	0	0		0.2248	-0.22474	0.19604	0.69378		1267.99	0.00182587	0.0038611	0.00561776	0.00680395	0.00781149	0.00843289	0.00880388	0.00915301	0.00936917	0.00955262	0.00968264	0.00995534	0.0100837	0.0100814	0.0103526	0.0104729	0.0106859	0.0107937	0.0109419	0.0109266	0.011122	0.0111915	0.0112386	0.0115005	0.0114679	0.0115763	0.011482
						-9.56889	0	0	0	0	-9.39257	0	0	0	0		0.2198	-0.22224	0.19804	0.6948		1268.95	0.00181576	0.00384797	0.00560225	0.00679383	0.00780896	0.00843052	0.00880672	0.00915304	0.00936515	0.00955225	0.00967863	0.00995006	0.0100745	0.0100755	0.0103488	0.0104677	0.0106836	0.0107878	0.0109327	0.0109157	0.011107	0.0111794	0.0112253	0.0114848	0.0114526	0.0115584	0.011463
						-9.54989	0	0	0	0	-9.37157	0	0	0	0		0.2148	-0.22061	0.20004	0.69689		1269.92	0.00180803	0.00383595	0.00558964	0.00678561	0.0078101	0.00843144	0.00881313	0.00915765	0.00936497	0.0095559	0.00967693	0.00994926	0.0100685	0.0100744	0.0103483	0.0104668	0.0106852	0.0107864	0.0109272	0.0109084	0.0110962	0.0111731	0.011215	0.0114744	0.0114412	0.0115449	0.0114494
						-9.52989	0	0	0	0	-9.34957	0	0	0	0		0.2098	-0.22041	0.20204	0.69704		1270.88	0.0018027	0.00382488	0.00557974	0.00677936	0.00781458	0.00843453	0.00882123	0.00916579	0.00936726	0.00956231	0.0096765	0.00995144	0.0100642	0.0100753	0.0103477	0.0104665	0.0106875	0.0107858	0.0109216	0.0109012	0.011087	0.0111701	0.011205	0.0114658	0.0114306	0.0115323	0.0114381
						-9.50989	0	0	0	0	-9.32857	0	0	0	0		0.2048	-0.22117	0.20404	0.69699		1271.85	0.00179919	0.00381391	0.00557202	0.00677479	0.00782151	0.00843854	0.00882935	0.00917586	0.00937104	0.00956999	0.00967671	0.00995532	0.01006	0.0100761	0.0103445	0.0104645	0.0106875	0.0107828	0.0109125	0.0108918	0.0110772	0.0111681	0.0111929	0.0114558	0.0114186	0.011518	0.0114264
						-9.49089	0	0	0	0	-9.30757	0	0	0	0		0.1998	-0.22122	0.20604	0.69617		1272.81	0.00179653	0.00380247	0.00556605	0.00677148	0.00783028	0.00844337	0.00883682	0.00918734	0.00937562	0.00957814	0.00967816	0.0099602	0.0100559	0.0100765	0.0103387	0.01046	0.0106847	0.0107772	0.0108997	0.0108807	0.0110668	0.0111659	0.0111794	0.0114442	0.0114053	0.0115023	0.0114141
						-9.47089	0	0	0	0	-9.28657	0	0	0	0		0.1948	-0.22276	0.20804	0.69638		1273.77	0.0017939	0.0037902	0.00556141	0.00676964	0.00784048	0.00844941	0.00884393	0.00920015	0.00938091	0.00958665	0.00968191	0.00996616	0.0100525	0.0100774	0.0103319	0.0104543	0.0106799	0.0107701	0.0108849	0.0108696	0.0110571	0.0111636	0.011166	0.011432	0.0113922	0.0114867	0.0114018
						-9.45089	0	0	0	0	-9.26557	0	0	0	0		0.1898	-0.22184	0.21004	0.69811		1274.74	0.00179038	0.00377708	0.0055578	0.00676941	0.00785189	0.0084578	0.00885194	0.0092145	0.00938782	0.0095963	0.00968946	0.00997385	0.0100516	0.0100807	0.0103267	0.0104502	0.0106753	0.0107645	0.0108717	0.010862	0.0110502	0.0111623	0.0111559	0.011422	0.0113817	0.0114743	0.0113919
						-9.43189	0	0	0	0	-9.24457	0	0	0	0		0.1848	-0.22347	0.21204	0.69888		1275.7	0.00178602	0.00376346	0.0055552	0.00677111	0.00786445	0.0084699	0.00886232	0.00923119	0.00939744	0.00960818	0.00970198	0.0099842	0.0100555	0.0100883	0.0103263	0.0104504	0.0106738	0.0107639	0.0108638	0.010861	0.0110484	0.0111635	0.0111517	0.0114172	0.0113763	0.0114683	0.0113869
						-9.41189	0	0	0	0	-9.22357	0	0	0	0		0.1798	-0.22536	0.21404	0.69903		1276.67	0.00178073	0.00375012	0.00555414	0.00677554	0.00787816	0.00848702	0.00887658	0.00925131	0.00941141	0.0096237	0.00972026	0.00999877	0.0100658	0.010102	0.0103329	0.0104575	0.0106777	0.010771	0.0108646	0.0108693	0.0110542	0.0111691	0.0111559	0.0114207	0.0113782	0.0114711	0.0113896
						-9.39189	0	0	0	0	-9.20257	0	0	0	0		0.1748	-0.22668	0.21614	0.70082		1277.63	0.00177528	0.00373797	0.00555496	0.00678338	0.00789299	0.00851033	0.00889637	0.00927601	0.00943133	0.00964478	0.00974455	0.0100188	0.0100846	0.010123	0.0103482	0.0104734	0.0106894	0.0107876	0.0108769	0.0108882	0.0110693	0.0111813	0.0111704	0.0114345	0.0113893	0.0114847	0.0114018
						-9.37289	0	0	0	0	-9.18057	0	0	0	0		0.1698	-0.2277	0.21804	0.69964		1278.6	0.00177069	0.00372798	0.00555815	0.00679512	0.00790885	0.00853946	0.00892186	0.0093058	0.00945804	0.00967188	0.00977423	0.0100449	0.0101119	0.010151	0.0103718	0.0104981	0.0107088	0.0108134	0.0109001	0.010917	0.0110937	0.0112006	0.0111951	0.0114582	0.0114092	0.0115083	0.011424
						-9.35289	0	0	0	0	-9.15957	0	0	0	0		0.1648	-0.22842	0.22004	0.70158		1279.56	0.00176736	0.00372074	0.00556395	0.00681054	0.00792603	0.00857426	0.00895341	0.00934099	0.00949212	0.00970563	0.00980876	0.0100775	0.0101473	0.0101856	0.010403	0.0105313	0.0107362	0.0108475	0.0109339	0.010954	0.011127	0.011228	0.0112294	0.0114906	0.011438	0.0115414	0.0114555
						-9.33289	0	0	0	0	-9.13857	0	0	0	0		0.1598	-0.23036	0.22204	0.70296		1280.52	0.00176526	0.0037162	0.00557233	0.00682936	0.00794504	0.00861333	0.00899037	0.00938102	0.00953291	0.00974521	0.00984704	0.0101161	0.0101891	0.0102252	0.0104403	0.0105714	0.0107699	0.0108874	0.0109757	0.0109967	0.0111677	0.0112625	0.011271	0.0115292	0.0114741	0.0115816	0.0114945
						-9.31389	0	0	0	0	-9.11757	0	0	0	0		0.1548	-0.23117	0.22404	0.70367		1281.49	0.00176392	0.00371395	0.00558254	0.00685055	0.00796635	0.00865506	0.00903171	0.00942481	0.00957952	0.0097896	0.00988831	0.0101596	0.0102352	0.0102683	0.0104823	0.0106169	0.0108088	0.0109308	0.0110233	0.0110426	0.0112136	0.0113032	0.0113178	0.0115717	0.0115162	0.0116268	0.0115392
						-9.29389	0	0	0	0	-9.09657	0	0	0	0		0.1498	-0.23194	0.22604	0.70327		1282.45	0.00176263	0.00371303	0.00559366	0.00687325	0.00799088	0.00869821	0.00907657	0.00947099	0.00963036	0.00983729	0.009932	0.0102068	0.0102838	0.0103137	0.010528	0.0106665	0.0108516	0.0109762	0.0110747	0.0110899	0.011263	0.0113489	0.0113678	0.0116163	0.0115626	0.0116751	0.0115877
						-9.27389	0	0	0	0	-9.07557	0	0	0	0		0.1448	-0.23194	0.22804	0.70505		1283.42	0.00176022	0.00371223	0.00560451	0.00689626	0.00801892	0.00874109	0.0091235	0.00951803	0.00968395	0.00988715	0.00997756	0.0102563	0.0103332	0.0103602	0.0105763	0.010719	0.0108973	0.0110223	0.0111283	0.0111373	0.0113143	0.0113979	0.0114192	0.0116624	0.0116122	0.0117252	0.0116387
						-9.25489	0	0	0	0	-9.05457	0	0	0	0		0.1398	-0.23281	0.23004	0.70515		1284.38	0.00175637	0.00371072	0.00561421	0.00691912	0.00805089	0.00878267	0.00917173	0.00956482	0.00973883	0.00993813	0.0100246	0.0103072	0.010383	0.0104072	0.0106269	0.0107736	0.0109458	0.0110692	0.0111833	0.011185	0.0113667	0.0114496	0.0114714	0.0117109	0.0116641	0.0117765	0.0116919
						-9.23489	0	0	0	0	-9.03357	0	0	0	0		0.1348	-0.23459	0.23204	0.70546		1285.34	0.00175079	0.00370776	0.00562221	0.00694154	0.00808615	0.00882234	0.00922009	0.00961053	0.00979366	0.00998972	0.0100728	0.0103589	0.0104332	0.0104544	0.0106791	0.0108294	0.0109971	0.0111172	0.0112393	0.0112332	0.0114196	0.0115029	0.0115243	0.0117627	0.0117178	0.0118289	0.0117471
						-9.21489	0	0	0	0	-9.01157	0	0	0	0		0.1298	-0.23536	0.23404	0.70679		1286.31	0.00174441	0.00370354	0.00562861	0.00696383	0.00812393	0.00886	0.009268	0.00965527	0.00984799	0.0100418	0.0101218	0.010411	0.0104845	0.0105022	0.0107323	0.0108856	0.0110513	0.0111669	0.0112964	0.0112823	0.0114734	0.0115577	0.0115781	0.0118186	0.0117728	0.0118827	0.0118044
						-9.19589	0	0	0	0	-8.99057	0	0	0	0		0.1248	-0.23668	0.23604	0.70837		1287.27	0.0017377	0.003698	0.00563373	0.00698569	0.00816224	0.0088955	0.00931467	0.00969898	0.00990099	0.0100936	0.0101711	0.0104633	0.0105369	0.0105504	0.0107858	0.0109409	0.0111079	0.0112184	0.0113538	0.0113325	0.011528	0.011613	0.0116329	0.0118783	0.0118288	0.0119379	0.0118634
						-9.17589	0	0	0	0	-8.96957	0	0	0	0		0.1198	-0.23765	0.23804	0.70781		1288.24	0.00173162	0.00369193	0.00563846	0.00700737	0.00819928	0.00892919	0.00935945	0.00974215	0.00995216	0.0101445	0.01022	0.0105152	0.0105898	0.0105987	0.0108381	0.0109936	0.0111651	0.0112702	0.0114101	0.0113828	0.011582	0.0116676	0.0116876	0.011939	0.011884	0.011993	0.0119221
						-9.15589	0	0	0	0	-8.94857	0	0	0	0		0.1148	-0.2402	0.24004	0.70908		1289.2	0.00172665	0.00368565	0.00564359	0.00702876	0.00823388	0.00896226	0.00940242	0.00978539	0.0100019	0.0101944	0.0102687	0.0105667	0.0106426	0.0106479	0.010889	0.0110434	0.0112225	0.0113228	0.0114652	0.0114332	0.0116359	0.0117212	0.0117425	0.0119995	0.0119388	0.0120483	0.0119799
						-9.13689	0	0	0	0	-8.92757	0	0	0	0		0.1098	-0.24143	0.24204	0.71056		1290.17	0.00172281	0.00367956	0.00564995	0.00705016	0.00826533	0.00899578	0.00944379	0.00982975	0.0100506	0.0102427	0.0103176	0.0106177	0.0106946	0.0106981	0.0109382	0.0110904	0.0112788	0.0113752	0.0115186	0.0114835	0.0116895	0.0117737	0.0117975	0.0120581	0.0119927	0.0121036	0.0120355
						-9.11689	0	0	0	0	-8.90657	0	0	0	0		0.1048	-0.24449	0.24404	0.71107		1291.13	0.00172008	0.00367425	0.00565836	0.00707167	0.00829423	0.00903135	0.00948473	0.00987598	0.0100994	0.0102905	0.0103679	0.0106688	0.0107459	0.0107503	0.010987	0.0111363	0.0113341	0.0114282	0.0115714	0.0115344	0.0117436	0.011826	0.011853	0.0121144	0.012047	0.0121595	0.0120896
						-9.09689	0	0	0	0	-8.88557	0	0	0	0		0.0998	-0.24765	0.24604	0.7123		1292.09	0.00171804	0.00366953	0.00566914	0.00709379	0.00832185	0.00907005	0.00952638	0.00992498	0.0101497	0.0103385	0.0104209	0.0107209	0.0107968	0.0108054	0.0110364	0.0111832	0.0113893	0.0114831	0.0116249	0.0115875	0.0117994	0.0118797	0.0119105	0.0121701	0.0121029	0.0122173	0.0121436
						-9.07789	0	0	0	0	-8.86457	0	0	0	0		0.0948	-0.25357	0.24814	0.71403		1293.06	0.00171672	0.00366583	0.00568268	0.00711733	0.00835044	0.00911299	0.00957055	0.00997803	0.010203	0.0103889	0.010478	0.0107754	0.0108494	0.0108648	0.0110889	0.0112345	0.0114464	0.0115421	0.0116818	0.0116452	0.0118597	0.0119376	0.0119723	0.0122289	0.0121632	0.0122798	0.0122007
						-9.05789	2e-05	0	0	0	-8.84257	0	0	0	0		0.0898	-0.26031	0.25004	0.71327		1294.02	0.00171593	0.00366324	0.00569868	0.00714298	0.00838168	0.00916049	0.00961856	0.0100355	0.0102606	0.0104435	0.0105404	0.0108337	0.010906	0.0109295	0.0111464	0.0112931	0.0115077	0.0116074	0.0117445	0.01171	0.0119265	0.0120024	0.0120407	0.0122945	0.0122304	0.0123493	0.0122642
						-9.03789	0.00797	0	0.00123	0	-8.82157	0	0	0	0		0.0848	-0.26934	0.25204	0.71622		1294.99	0.00171588	0.00366193	0.00571681	0.007171	0.00841692	0.0092118	0.00967096	0.0100974	0.0103227	0.0105032	0.0106079	0.0108963	0.0109681	0.0109997	0.0112099	0.0113601	0.0115745	0.0116799	0.011814	0.0117826	0.0120007	0.0120753	0.0121164	0.0123688	0.0123052	0.0124264	0.0123359
						-9.01889	0.58998	0	0.09124	0	-8.80057	0	0	0	0		0.0798	-0.28107	0.25404	0.71577		1295.95	0.00171656	0.00366169	0.00573602	0.00720099	0.00845624	0.00926537	0.00972751	0.0101628	0.0103886	0.0105678	0.0106797	0.0109632	0.0110363	0.0110747	0.0112795	0.0114353	0.0116469	0.0117593	0.0118901	0.0118631	0.0120821	0.0121561	0.012199	0.0124521	0.0123874	0.0125109	0.0124165
						-8.99889	7.47115	-0.0002	1.15554	-3e-05	-8.77957	0	0	0	0		0.0748	-0.29582	0.25604	0.71668		1296.91	0.00171747	0.00366239	0.00575523	0.0072323	0.00849879	0.00931927	0.00978723	0.0102302	0.0104566	0.0106358	0.0107539	0.0110333	0.0111094	0.0111529	0.0113541	0.0115166	0.0117237	0.011844	0.0119711	0.0119494	0.0121687	0.0122428	0.0122867	0.0125422	0.0124752	0.0126	0.0125044
						-8.97989	17.487	-0.04776	2.70473	-0.00689	-8.75857	0	0	0	0		0.0698	-0.3126	0.25804	0.71796		1297.88	0.00171838	0.00366353	0.00577326	0.00726333	0.00854276	0.0093719	0.00984834	0.0102975	0.0105247	0.0107051	0.0108286	0.0111048	0.0111856	0.0112321	0.0114322	0.0116012	0.0118029	0.0119312	0.0120546	0.0120388	0.0122579	0.0123323	0.0123768	0.0126351	0.0125655	0.0126906	0.0125966
						-8.95989	7.86498	-1.85205	1.2164	-0.26718	-8.73757	0	0	0	0		0.0648	-0.3351	0.26004	0.71878		1298.84	0.0017185	0.00366459	0.00578899	0.00729272	0.00858644	0.00942177	0.00990909	0.0103627	0.0105908	0.0107732	0.0109016	0.0111761	0.0112616	0.0113099	0.0115114	0.0116857	0.0118818	0.0120179	0.0121379	0.012128	0.012346	0.0124209	0.012466	0.0127263	0.0126552	0.012779	0.0126891
						-8.93989	0.65518	-12.6446	0.10134	-1.82383	-8.71657	0	0	0	0		0.0598	-0.36133	0.26204	0.72092		1299.81	0.00171734	0.0036651	0.00580184	0.00731937	0.00862825	0.00946855	0.00996829	0.0104249	0.0106538	0.0108384	0.010972	0.0112457	0.0113353	0.0113847	0.0115901	0.0117679	0.0119591	0.0121022	0.0122191	0.0122146	0.0124312	0.0125061	0.0125527	0.0128129	0.0127421	0.0128632	0.0127793
						-8.92089	0.00936	-16.3013	0.00145	-2.35134	-8.69557	0	0	0	0		0.0548	-0.39168	0.26404	0.71954		1300.77	0.00171496	0.00366539	0.00581212	0.00734334	0.00866784	0.00951311	0.0100257	0.0104839	0.0107135	0.0109007	0.0110403	0.0113137	0.0114055	0.0114562	0.0116678	0.011847	0.0120347	0.0121837	0.0122985	0.0122982	0.0125129	0.012587	0.0126366	0.0128945	0.0128261	0.0129432	0.0128657
						-8.90089	2e-05	-4.0192	0	-0.57976	-8.67357	0	0	0	0		0.0498	-0.42857	0.26614	0.72204		1301.74	0.00171145	0.00366549	0.00582049	0.00736509	0.00870557	0.00955687	0.0100815	0.0105406	0.0107711	0.0109608	0.011107	0.0113803	0.0114726	0.011525	0.0117444	0.0119232	0.0121094	0.0122628	0.0123771	0.0123792	0.0125919	0.0126644	0.0127183	0.0129721	0.012908	0.0130204	0.0129486
						-8.88089	0	-0.17871	0	-0.02578	-8.65257	0	0	0	0		0.0448	-0.47097	0.26804	0.7249		1302.7	0.00170722	0.00366614	0.00582801	0.00738594	0.0087425	0.00960132	0.0101367	0.0105966	0.0108281	0.0110203	0.0111736	0.011447	0.0115383	0.0115927	0.0118209	0.0119979	0.0121851	0.0123412	0.0124566	0.0124595	0.0126699	0.0127403	0.0127996	0.0130486	0.0129897	0.0130975	0.0130292
						-8.86189	0	-0.00133	0	-0.00019	-8.63157	0	0	0	0		0.0398	-0.52143	0.27004	0.72577		1303.66	0.00170293	0.0036679	0.00583573	0.00740716	0.00877984	0.00964772	0.0101922	0.0106532	0.0108859	0.0110807	0.0112411	0.0115142	0.011604	0.0116607	0.0118977	0.0120721	0.0122627	0.0124199	0.0125383	0.0125406	0.0127485	0.0128166	0.0128813	0.0131261	0.0130726	0.0131765	0.0131088
						-8.84189	0	0	0	0	-8.61057	0	0	0	0		0.0348	-0.58061	0.27214	0.72531		1304.63	0.00169884	0.0036711	0.00584475	0.00743009	0.00881871	0.00969712	0.0102489	0.0107117	0.010946	0.0111435	0.0113105	0.011583	0.011672	0.0117308	0.0119756	0.0121469	0.0123435	0.0125003	0.0126233	0.0126243	0.0128291	0.0128951	0.0129644	0.0132066	0.0131581	0.013259	0.0131892
						-8.82189	0	0	0	0	-8.58957	0	0	0	0		0.0298	-0.65153	0.27404	0.72719		1305.59	0.00169503	0.00367556	0.00585526	0.00745517	0.00885924	0.0097494	0.0103073	0.0107724	0.0110085	0.0112088	0.0113814	0.011653	0.0117427	0.0118037	0.0120549	0.0122225	0.0124266	0.0125823	0.0127112	0.0127106	0.0129118	0.0129759	0.0130486	0.01329	0.013246	0.0133449	0.0132706
						-8.80289	0	0	0	0	-8.56857	0.00309	0	0.0006	0		0.0248	-0.73316	0.27604	0.72852		1306.56	0.00169114	0.00368062	0.00586726	0.0074821	0.0089013	0.00980406	0.0103675	0.0108349	0.0110732	0.0112766	0.011453	0.011724	0.0118161	0.0118793	0.0121353	0.0122986	0.0125111	0.0126658	0.0128013	0.0127993	0.0129962	0.013059	0.0131332	0.0133752	0.0133356	0.0134335	0.0133535
						-8.78289	0	0	0	0	-8.54757	0.39803	0	0.07756	0		0.0198	-0.83163	0.27804	0.72913		1307.52	0.00168703	0.00368546	0.00588035	0.00751025	0.00894406	0.00986027	0.0104294	0.0108985	0.0111393	0.0113461	0.0115245	0.0117953	0.011892	0.0119573	0.0122166	0.0123759	0.012596	0.0127505	0.0128925	0.0128896	0.0130817	0.0131433	0.013218	0.0134611	0.0134262	0.0135236	0.0134381
						-8.76289	0	0	0	0	-8.52657	6.70425	-0.00046	1.30642	-8e-05		0.0148	-0.94541	0.28004	0.73158		1308.49	0.00168255	0.00368956	0.00589446	0.00753888	0.00898702	0.00991768	0.0104931	0.010963	0.0112068	0.0114178	0.0115956	0.0118673	0.0119704	0.0120372	0.0122996	0.0124548	0.0126813	0.0128375	0.0129851	0.0129814	0.0131688	0.0132292	0.0133038	0.0135479	0.0135185	0.0136157	0.0135259
						-8.74389	0	0	0	0	-8.50457	16.5574	-0.11367	3.22676	-0.01917		0.0098	-1.07959	0.28204	0.73423		1309.45	0.00167733	0.00369231	0.00590927	0.007567	0.00902925	0.00997544	0.0105582	0.011028	0.0112752	0.0114913	0.0116661	0.0119406	0.0120508	0.0121189	0.0123846	0.0125366	0.0127674	0.0129274	0.0130793	0.0130744	0.0132575	0.0133167	0.0133914	0.0136359	0.0136129	0.0137099	0.0136177
						-8.72389	0	0	0	0	-8.48357	6.36795	-3.53244	1.24086	-0.59546		0.0048	-1.23163	0.28404	0.7348		1310.41	0.00167183	0.0036939	0.00592488	0.00759457	0.00907083	0.0100337	0.0106247	0.0110941	0.0113451	0.0115672	0.0117365	0.0120161	0.0121339	0.0122022	0.0124728	0.0126225	0.0128555	0.0130215	0.0131761	0.0131692	0.0133494	0.0134069	0.0134827	0.0137269	0.013711	0.0138081	0.013715
						-8.70389	0	0	0	0	-8.46257	0.35812	-15.5489	0.06979	-2.62145		-0.0002	-1.40561	0.28604	0.73597		1311.38	0.00166598	0.0036947	0.00594102	0.00762136	0.00911137	0.0100918	0.0106918	0.0111616	0.0114165	0.0116452	0.0118073	0.0120942	0.0122196	0.0122868	0.012564	0.0127127	0.0129461	0.0131199	0.013276	0.0132659	0.0134448	0.0135002	0.0135781	0.0138219	0.0138132	0.0139104	0.0138173
						-8.68489	0	0	0	0	-8.44157	0.00263	-10.596	0.00051	-1.78619		-0.0052	-1.60051	0.28804	0.73668		1312.34	0.00165967	0.00369479	0.00595743	0.00764732	0.00915106	0.0101495	0.010759	0.0112304	0.0114892	0.0117246	0.0118789	0.0121747	0.0123073	0.0123719	0.0126573	0.0128063	0.0130389	0.0132214	0.0133784	0.0133637	0.013543	0.013596	0.013677	0.0139206	0.0139189	0.0140162	0.0139235
						-8.66489	0	0	0	0	-8.42057	0	-1.08801	0	-0.18343		-0.01	-1.81633	0.29014	0.73714		1313.31	0.00165279	0.00369435	0.00597333	0.00767264	0.00918971	0.010206	0.0108247	0.0112998	0.0115625	0.0118038	0.0119507	0.0122563	0.0123956	0.0124564	0.0127508	0.0129009	0.0131324	0.0133242	0.0134815	0.0134614	0.0136425	0.013693	0.0137775	0.0140217	0.0140258	0.0141234	0.0140303
						-8.64489	0	0	0	0	-8.39957	0	-0.01509	0	-0.00254		-0.015	-2.06224	0.29204	0.73944		1314.27	0.00164532	0.00369315	0.00598754	0.00769666	0.00922676	0.0102602	0.0108871	0.0113677	0.0116341	0.0118801	0.0120215	0.012336	0.0124814	0.012538	0.0128408	0.0129928	0.013223	0.013424	0.0135816	0.0135557	0.0137396	0.0137878	0.0138756	0.0141211	0.0141296	0.0142275	0.0141328
						-8.62589	0	0	0	0	-8.37857	0	-3e-05	0	0		-0.02	-2.34643	0.29404	0.73974		1315.24	0.00163691	0.00369054	0.00599903	0.00771867	0.00926127	0.0103108	0.0109446	0.011432	0.0117019	0.0119506	0.0120895	0.0124109	0.0125614	0.012614	0.0129237	0.0130779	0.0133069	0.013517	0.0136751	0.0136432	0.0138305	0.0138768	0.0139679	0.0142146	0.0142255	0.014324	0.0142265
						-8.60589	0	0	0	0	-8.35757	0	0	0	0		-0.025	-2.65255	0.29604	0.7424		1316.2	0.00162769	0.00368599	0.00600688	0.00773768	0.00929229	0.0103565	0.0109956	0.0114899	0.0117629	0.0120127	0.0121522	0.0124772	0.0126318	0.0126817	0.0129957	0.0131524	0.0133804	0.0135987	0.0137576	0.0137203	0.0139109	0.0139558	0.01405	0.0142972	0.0143085	0.0144079	0.0143068
						-8.58589	0	0	0	0	-8.33557	0	0	0	0		-0.03	-2.96735	0.29804	0.74439		1317.16	0.00161805	0.00367923	0.0060109	0.00775292	0.00931878	0.0103961	0.0110388	0.0115392	0.0118152	0.0120645	0.0122073	0.0125325	0.01269	0.0127387	0.0130541	0.0132137	0.0134406	0.0136666	0.0138261	0.0137841	0.0139776	0.014022	0.0141195	0.0143656	0.0143753	0.0144762	0.0143711
						-8.56689	0	0	0	0	-8.31457	0	0	0	0		-0.035	-3.29388	0.30004	0.74495		1318.13	0.00160867	0.00367056	0.00601161	0.00776389	0.0093404	0.010429	0.0110738	0.0115787	0.0118573	0.0121052	0.0122532	0.0125755	0.0127343	0.012784	0.0130981	0.013261	0.0134865	0.0137191	0.0138788	0.0138328	0.0140292	0.0140738	0.0141748	0.0144178	0.0144243	0.0145277	0.0144184
						-8.54689	0	0	0	0	-8.29357	0	0	0	0		-0.04	-3.63571	0.30204	0.74821		1319.09	0.00159976	0.00366029	0.00600969	0.00777049	0.00935674	0.0104547	0.0111004	0.0116085	0.011889	0.0121353	0.0122891	0.0126064	0.0127647	0.0128172	0.0131282	0.0132951	0.0135183	0.0137562	0.0139154	0.0138668	0.0140658	0.0141112	0.0142157	0.014454	0.0144565	0.0145626	0.0144497
						-8.52689	0	0	0	0	-8.27257	0	0	0	0		-0.045	-3.98469	0.30404	0.74934		1320.06	0.00159171	0.00364914	0.00600625	0.00777325	0.00936849	0.0104735	0.0111192	0.0116297	0.0119118	0.012156	0.0123155	0.0126266	0.012783	0.0128398	0.0131467	0.0133181	0.0135383	0.01378	0.0139375	0.0138877	0.0140894	0.0141359	0.0142435	0.0144761	0.0144743	0.0145833	0.0144675
						-8.50789	0	0	0	0	-8.25157	0	0	0	0		-0.05	-4.34439	0.30604	0.75036		1321.02	0.00158399	0.0036371	0.00600144	0.00777266	0.00937587	0.0104858	0.0111306	0.0116442	0.011927	0.0121692	0.0123334	0.0126382	0.0127916	0.0128536	0.0131564	0.0133323	0.0135489	0.0137925	0.0139472	0.0138982	0.0141024	0.0141499	0.0142601	0.0144871	0.0144812	0.0145927	0.0144746
						-8.48789	0	0	0	0	-8.23057	0	0	0	0		-0.055	-4.71582	0.30804	0.75357		1321.99	0.00157629	0.00362425	0.00599529	0.00776918	0.00937951	0.010492	0.0111357	0.0116534	0.0119365	0.0121766	0.0123445	0.0126432	0.0127931	0.0128609	0.0131601	0.01334	0.013553	0.0137965	0.0139474	0.0139011	0.0141077	0.0141555	0.0142676	0.0144903	0.014481	0.0145939	0.0144737
						-8.46789	0	0	0	0	-8.20957	0	0	0	0		--	--	0.31004	0.75209		1322.95	0.00156776	0.0036099	0.00598693	0.0077633	0.00937976	0.0104934	0.0111356	0.0116592	0.0119421	0.0121802	0.012351	0.0126441	0.0127905	0.0128642	0.0131604	0.0133437	0.0135532	0.0137951	0.0139415	0.0138999	0.0141084	0.0141554	0.014269	0.0144888	0.0144773	0.01459	0.0144679
						-8.44889	0.00033	0	0.00011	0	-8.18857	0	0	0	0		--	--	0.31204	0.75587		1323.91	0.00155779	0.00359337	0.00597544	0.00775532	0.00937671	0.010491	0.0111317	0.0116626	0.011945	0.0121814	0.0123544	0.0126419	0.0127859	0.0128651	0.013159	0.0133446	0.0135516	0.0137908	0.0139321	0.0138969	0.0141066	0.0141513	0.0142664	0.0144855	0.0144724	0.0145834	0.0144593
						-8.42889	0.00952	0	0.00323	0	-8.16657	0	0	0	0		--	--	0.31404	0.75556		1324.88	0.00154626	0.00357415	0.00596012	0.00774547	0.00937079	0.0104859	0.0111256	0.0116644	0.0119459	0.0121815	0.0123562	0.012638	0.0127807	0.0128652	0.0131571	0.013344	0.0135494	0.0137859	0.0139221	0.0138939	0.0141041	0.014145	0.0142623	0.014482	0.0144682	0.0145763	0.0144495
						-8.40889	0.05006	0	0.01671	0	-8.14557	0	0	0	0		--	--	0.31614	0.75755		1325.84	0.00153296	0.00355249	0.00594092	0.0077337	0.00936187	0.0104792	0.0111185	0.0116645	0.0119452	0.0121809	0.0123567	0.0126326	0.0127757	0.0128647	0.0131547	0.0133422	0.013547	0.0137814	0.0139127	0.0138912	0.0141012	0.0141373	0.0142574	0.0144788	0.0144651	0.0145693	0.0144392
						-8.38989	0.05082	0	0.01673	0	-8.12457	0	0	0	0		--	--	0.31814	0.75913		1326.81	0.00151818	0.00352887	0.00591834	0.00772023	0.0093502	0.0104715	0.0111114	0.011663	0.0119427	0.0121797	0.0123561	0.0126259	0.0127706	0.0128635	0.0131519	0.0133395	0.0135442	0.0137776	0.0139047	0.0138888	0.0140981	0.0141293	0.0142523	0.0144757	0.0144627	0.0145628	0.0144288
						-8.36989	0.00995	0	0.00324	0	-8.10357	0	0	0	0		--	--	0.32004	0.75893		1327.77	0.00150212	0.00350458	0.00589385	0.00770595	0.0093364	0.0104634	0.0111053	0.0116603	0.0119385	0.012178	0.0123541	0.0126182	0.0127657	0.0128615	0.0131484	0.0133359	0.0135405	0.0137743	0.013898	0.013886	0.0140941	0.0141215	0.0142463	0.014472	0.0144602	0.0145562	0.0144183
						-8.34989	0.00035	0	0.00011	0	-8.08257	0	0	0	0		--	--	0.32204	0.76184		1328.74	0.00148483	0.00348053	0.00586892	0.00769103	0.00932074	0.0104552	0.0111001	0.0116565	0.0119327	0.0121752	0.0123501	0.0126095	0.0127604	0.012858	0.013144	0.0133314	0.0135349	0.0137707	0.013892	0.0138818	0.0140885	0.0141143	0.0142388	0.0144664	0.0144572	0.0145486	0.0144075
						-8.33089	0	-0.00011	0	-2e-05	-8.06157	0	0	0	0		--	--	0.32404	0.7625		1329.7	0.00146648	0.0034578	0.00584508	0.00767633	0.00930457	0.0104474	0.0110965	0.0116522	0.0119261	0.0121721	0.0123443	0.0126008	0.0127555	0.0128534	0.0131394	0.0133264	0.0135275	0.0137666	0.0138866	0.0138766	0.0140815	0.0141087	0.0142296	0.014459	0.0144537	0.0145402	0.0143973
						-8.31089	0	-0.00453	0	-0.00088	-8.04057	0	0	0	0		--	--	0.32614	0.76597		1330.66	0.00144753	0.00343679	0.00582359	0.00766274	0.00928923	0.010441	0.0110948	0.0116486	0.01192	0.0121697	0.0123378	0.012594	0.0127524	0.0128487	0.0131363	0.0133225	0.0135199	0.0137629	0.013883	0.0138718	0.0140743	0.0141065	0.0142199	0.0144513	0.0144513	0.0145321	0.0143892
						-8.29089	0	-0.03322	0	-0.00646	-8.01857	0	0	0	0		--	--	0.32804	0.76474		1331.63	0.00142838	0.00341765	0.00580489	0.0076506	0.009276	0.0104371	0.0110961	0.0116468	0.0119162	0.0121699	0.0123324	0.0125915	0.0127533	0.0128461	0.0131372	0.0133215	0.0135148	0.0137614	0.013884	0.0138698	0.014069	0.0141092	0.0142123	0.0144456	0.0144524	0.0145269	0.0143861
						-8.27189	0	-0.04627	0	-0.00903	-7.99757	0	0	0	0				0.33004	0.76893		1332.59	0.00140971	0.00339982	0.00578938	0.00764076	0.00926628	0.0104378	0.0111019	0.0116486	0.0119168	0.0121752	0.0123305	0.0125961	0.0127609	0.012848	0.0131453	0.0133262	0.0135157	0.0137653	0.013893	0.0138743	0.0140689	0.0141197	0.0142104	0.014446	0.0144606	0.0145282	0.0143911
						-8.25189	1e-05	-0.01243	7e-05	-0.00244	-7.97657	0	0	0	0				0.33204	0.77087		1333.56	0.00139235	0.00338277	0.00577651	0.00763311	0.00926099	0.0104442	0.0111132	0.0116549	0.0119233	0.0121876	0.0123343	0.01261	0.0127773	0.0128568	0.0131626	0.0133388	0.0135261	0.0137771	0.0139132	0.0138878	0.0140767	0.0141392	0.0142174	0.0144554	0.0144784	0.0145395	0.0144067
						-8.23189	0.0008	-0.00061	0.00468	-0.00012	-7.95557	0	0	0	0				0.33404	0.77041		1334.52	0.00137689	0.00336608	0.0057659	0.00762738	0.00925999	0.0104568	0.0111304	0.0116661	0.011936	0.0122075	0.0123448	0.0126341	0.0128027	0.0128734	0.0131905	0.0133602	0.0135476	0.013798	0.0139459	0.0139118	0.0140939	0.0141681	0.0142352	0.0144755	0.0145067	0.0145622	0.0144335
						-8.21289	0.00991	-1e-05	0.0588	0	-7.93457	0	0	0	0				0.33604	0.77454		1335.48	0.00136361	0.00334931	0.00575651	0.00762299	0.00926274	0.0104748	0.0111523	0.0116815	0.0119541	0.0122339	0.0123618	0.012667	0.0128356	0.0128974	0.0132274	0.0133895	0.0135795	0.0138275	0.01399	0.0139453	0.0141205	0.0142041	0.0142634	0.0145056	0.0145439	0.0145955	0.0144697
						-8.19289	0.02674	0	0.16064	0	-7.91357	0	0	0	0				0.33804	0.77643		1336.45	0.00135225	0.00333221	0.0057473	0.0076184	0.00926708	0.0104948	0.0111754	0.0116981	0.0119736	0.012262	0.0123821	0.0127037	0.0128705	0.0129249	0.0132678	0.0134219	0.0136163	0.0138606	0.0140389	0.0139829	0.0141519	0.0142414	0.014297	0.0145404	0.0145837	0.0146336	0.0145094
						-8.17289	0.01631	0	0.09832	0	-7.89257	0	0	0	0				0.34014	0.77862		1337.41	0.00134215	0.00331448	0.00573692	0.00761206	0.00927006	0.0105123	0.0111948	0.011712	0.01199	0.0122859	0.0124009	0.0127373	0.0129001	0.0129501	0.0133039	0.0134508	0.0136504	0.0138906	0.0140837	0.0140172	0.014182	0.0142723	0.0143288	0.0145724	0.0146178	0.0146682	0.0145443
						-8.15389	0.00239	0	0.01414	0	-7.87157	0	0	0	0				0.34204	0.77765		1338.38	0.00133235	0.00329582	0.00572422	0.00760203	0.00926879	0.0105212	0.0112044	0.0117182	0.0119973	0.0122981	0.0124122	0.0127591	0.0129163	0.0129661	0.0133264	0.0134684	0.0136718	0.0139087	0.0141131	0.0140386	0.0142022	0.0142882	0.0143495	0.0145924	0.0146361	0.0146891	0.0145649
						-8.13389	0.00291	0	0.01465	0	-7.84957	0	0	0	0				0.34414	0.78005		1339.34	0.00132198	0.00327634	0.00570855	0.00758725	0.00926091	0.0105179	0.0112003	0.0117133	0.0119914	0.0122943	0.0124116	0.012763	0.0129136	0.0129674	0.0133281	0.0134687	0.013674	0.0139091	0.0141192	0.0140406	0.0142065	0.0142831	0.014353	0.014594	0.0146321	0.0146893	0.0145646
						-8.11389	0.00696	0	0.03147	0	-7.82857	0	0	0	0				0.34604	0.78153		1340.31	0.00131088	0.0032562	0.00569018	0.00756768	0.00924595	0.0105008	0.0111814	0.0116963	0.0119716	0.0122731	0.0123974	0.0127464	0.0128909	0.0129523	0.013307	0.0134499	0.0136544	0.0138903	0.0140995	0.014021	0.0141925	0.0142562	0.014337	0.0145754	0.0146044	0.0146672	0.0145419
						-8.09489	0.02389	0	0.02048	0	-7.80757	0	0	0	0				0.34814	0.78337		1341.27	0.00129919	0.00323561	0.00566991	0.00754425	0.00922502	0.0104721	0.0111503	0.0116694	0.0119406	0.0122382	0.0123722	0.0127125	0.0128527	0.0129231	0.0132663	0.0134152	0.0136173	0.0138562	0.0140584	0.0139837	0.0141633	0.0142126	0.0143054	0.0145409	0.014558	0.0146278	0.0145013
						-8.07489	0.11804	0	0.03262	0	-7.78657	0	0	0	0				0.35014	0.78546		1342.23	0.00128729	0.00321509	0.00564921	0.00751905	0.00920047	0.0104362	0.0111122	0.0116371	0.0119038	0.0121962	0.0123402	0.0126677	0.0128063	0.0128852	0.0132139	0.0133715	0.0135702	0.0138141	0.0140047	0.0139361	0.0141248	0.0141605	0.0142651	0.0144979	0.0145022	0.0145799	0.0144507
						-8.05489	0.13313	-9e-05	0.03543	-4e-05	-7.76557	0	0	0	0				0.35214	0.78745		1343.2	0.00127542	0.00319497	0.00562908	0.00749359	0.00917454	0.0103984	0.0110728	0.0116037	0.0118664	0.0121536	0.0123069	0.0126197	0.0127595	0.0128443	0.0131586	0.0133257	0.0135219	0.0137714	0.0139481	0.0138866	0.0140841	0.0141084	0.0142233	0.0144538	0.0144461	0.0145322	0.0143982
						-8.03589	0.03102	-0.00508	0.00838	-0.00204	-7.74457	0	0	0	0				0.35404	0.7901		1344.16	0.00126351	0.00317573	0.00561026	0.0074696	0.00914881	0.0103625	0.0110366	0.0115727	0.0118324	0.0121153	0.0122761	0.0125744	0.0127179	0.0128048	0.0131073	0.0132834	0.0134786	0.0137333	0.0138956	0.0138413	0.0140457	0.0140622	0.0141848	0.0144137	0.0143964	0.0144904	0.0143497
						-8.01589	0.0016	-0.04921	0.00127	-0.02116	-7.72357	0	0	9e-05	0				0.35604	0.79117		1345.13	0.00125106	0.00315704	0.00559237	0.00744743	0.00912372	0.0103305	0.0110052	0.011545	0.0118031	0.0120829	0.0122488	0.0125348	0.0126833	0.0127685	0.0130634	0.0132466	0.0134422	0.0137009	0.0138502	0.0138025	0.0140114	0.0140236	0.0141504	0.0143782	0.0143555	0.0144558	0.0143071
						-7.99589	0.00285	-0.09603	0.01394	-0.06124	-7.70257	2e-05	0	0.00048	0				0.35804	0.79383		1346.09	0.00123735	0.00313851	0.00557469	0.00742654	0.00909853	0.0103021	0.010978	0.01152	0.0117774	0.012055	0.012224	0.0125006	0.0126543	0.0127347	0.0130269	0.0132143	0.0134121	0.0136726	0.0138108	0.0137691	0.0139798	0.0139909	0.0141185	0.0143457	0.0143215	0.0144258	0.0142694
						-7.97689	0.01127	-0.0595	0.04698	-0.10732	-7.68057	7e-05	0	0.00059	0				0.36004	0.79403		1347.06	0.00122181	0.00311965	0.00555624	0.00740633	0.00907231	0.0102757	0.010953	0.0114956	0.0117529	0.0120288	0.0121996	0.01247	0.0126277	0.0127018	0.0129954	0.0131845	0.0133847	0.0136453	0.0137743	0.0137384	0.0139486	0.0139607	0.014086	0.0143129	0.014291	0.014396	0.0142336
						-7.95689	0.01002	-0.02744	0.0387	-0.08346	-7.65957	0.00074	0	0.00297	0				0.36204	0.79597		1348.02	0.00120448	0.00309993	0.00553623	0.00738542	0.00904421	0.0102491	0.0109273	0.0114696	0.0117272	0.012001	0.0121724	0.0124395	0.0125998	0.0126675	0.0129654	0.0131538	0.0133566	0.0136154	0.0137372	0.0137068	0.013915	0.0139291	0.0140499	0.0142768	0.0142598	0.0143622	0.0141967
						-7.93689	0.00386	-0.0049	0.01578	-0.01541	-7.63857	0.00175	0	0.00707	0				0.36404	0.79872		1348.98	0.00118533	0.00307898	0.0055137	0.00736255	0.00901332	0.01022	0.0108982	0.0114394	0.0116975	0.0119685	0.0121398	0.0124062	0.012567	0.0126299	0.012933	0.0131192	0.013324	0.0135797	0.0136961	0.0136705	0.0138758	0.0138921	0.0140078	0.0142347	0.0142234	0.0143205	0.0141554
						-7.91789	0.01629	-0.00018	0.04839	-0.00055	-7.61757	0.00119	0	0.00437	0				0.36604	0.80082		1349.95	0.00116481	0.00305639	0.00548849	0.00733631	0.00897916	0.0101865	0.0108638	0.0114038	0.0116625	0.0119293	0.0120998	0.0123677	0.0125269	0.0125879	0.0128954	0.0130786	0.0132848	0.0135362	0.0136491	0.0136273	0.0138293	0.0138477	0.0139583	0.0141853	0.014179	0.0142691	0.0141077
						-7.89789	0.06833	-9e-05	0.1014	-0.00046	-7.59657	0.00108	0	0.00317	0				0.36814	0.80051		1350.91	0.00114356	0.00303248	0.00546084	0.0073063	0.00894207	0.0101485	0.0108237	0.0113623	0.0116219	0.0118832	0.0120525	0.0123234	0.0124794	0.0125417	0.0128516	0.0130319	0.0132386	0.013485	0.0135965	0.0135767	0.0137756	0.0137956	0.0139022	0.0141292	0.0141259	0.0142089	0.0140532
						-7.87789	0.1197	-0.00166	0.08615	-0.00858	-7.57557	0.00044	-2e-05	0.00137	-0.00014				0.37004	0.80321		1351.88	0.00112209	0.00300724	0.00543104	0.00727218	0.00890229	0.0101057	0.0107782	0.0113154	0.0115768	0.0118312	0.0119986	0.0122739	0.0124254	0.0124918	0.0128019	0.0129792	0.0131863	0.0134266	0.013539	0.0135193	0.0137152	0.0137368	0.0138404	0.0140675	0.0140646	0.0141417	0.0139923
						-7.85889	0.07569	-0.00583	0.06352	-0.03024	-7.55457	0.00038	-0.00026	0.00263	-0.00212				0.37204	0.80541		1352.84	0.00110097	0.00298139	0.00539962	0.00723443	0.00886026	0.0100593	0.0107287	0.0112646	0.0115283	0.0117748	0.01194	0.0122204	0.0123665	0.0124391	0.0127475	0.0129221	0.0131291	0.0133628	0.0134784	0.0134566	0.0136495	0.0136729	0.0137743	0.0140014	0.0139965	0.01407	0.0139259
						-7.83889	0.04288	-0.00539	0.05996	-0.0294	-7.53357	0.00086	-0.00056	0.00593	-0.00466				0.37404	0.80689		1353.81	0.00108051	0.00295516	0.00536717	0.00719398	0.00881689	0.0100104	0.010677	0.0112113	0.011478	0.0117158	0.0118789	0.0121648	0.012305	0.0123844	0.0126906	0.0128624	0.0130688	0.0132953	0.0134162	0.0133907	0.0135805	0.013606	0.0137053	0.0139326	0.0139241	0.0139965	0.013856
						-7.81889	0.03655	-0.00364	0.05769	-0.02282	-7.51157	0.00102	-0.0002	0.00601	-0.00163				0.37604	0.80806		1354.77	0.00106174	0.00292957	0.00533485	0.00715273	0.00877372	0.00996129	0.0106257	0.011158	0.011428	0.0116572	0.0118183	0.0121098	0.0122442	0.0123296	0.0126338	0.0128028	0.013008	0.013227	0.013355	0.0133246	0.0135111	0.0135395	0.0136357	0.0138637	0.013851	0.0139246	0.0137856
						-7.79989	0.02643	-0.00125	0.0406	-0.00841	-7.49057	0.00156	-0.0006	0.00799	-0.00269				0.37804	0.8101		1355.73	0.00104541	0.00290525	0.00530344	0.00711259	0.00873203	0.00991394	0.0105777	0.0111067	0.01138	0.0116014	0.0117606	0.0120575	0.0121867	0.0122762	0.0125799	0.0127457	0.012949	0.0131602	0.0132969	0.013261	0.0134434	0.0134759	0.0135672	0.0137963	0.0137805	0.0138564	0.0137176
						-7.77989	0.00745	-9e-05	0.0122	-0.00066	-7.46957	0.00108	-0.00719	0.00556	-0.0331				0.38004	0.81342		1356.7	0.00103207	0.00288292	0.00527415	0.0070753	0.00869371	0.00987062	0.0105355	0.0110598	0.0113359	0.0115506	0.0117079	0.0120104	0.0121355	0.0122265	0.0125316	0.0126937	0.0128946	0.0130978	0.0132447	0.0132027	0.0133799	0.0134187	0.0135025	0.0137331	0.0137161	0.0137947	0.0136553
						-7.75989	0.00138	-1e-05	0.00556	-0.00013	-7.44857	0.00161	-0.01698	0.01022	-0.08264				0.38204	0.81474		1357.66	0.00102251	0.00286319	0.0052478	0.00704216	0.00865996	0.009833	0.010501	0.0110185	0.0112971	0.0115068	0.0116615	0.01197	0.0120927	0.0121824	0.0124908	0.0126485	0.0128472	0.0130417	0.0132003	0.0131522	0.0133227	0.0133699	0.0134433	0.0136756	0.0136609	0.0137409	0.0136013
						-7.74089	0.00617	-0.0007	0.0337	-0.00639	-7.42757	0.00165	-0.00836	0.0116	-0.04275				0.38404	0.81587		1358.63	0.00101633	0.00284615	0.005225	0.00701362	0.00863187	0.00980207	0.0104748	0.0109839	0.0112644	0.011471	0.0116224	0.0119375	0.0120593	0.012146	0.0124587	0.0126112	0.0128085	0.012994	0.0131655	0.0131108	0.0132735	0.0133316	0.0133921	0.013626	0.0136166	0.0136964	0.0135576
						-7.72089	0.01604	-0.0066	0.07196	-0.06044	-7.40657	0.00047	-0.00079	0.00333	-0.00412				0.38604	0.81867		1359.59	0.00101271	0.00283171	0.00520554	0.00698913	0.00860886	0.00977746	0.0104558	0.0109555	0.0112373	0.0114429	0.01159	0.0119125	0.0120344	0.0121174	0.0124343	0.012581	0.0127787	0.0129551	0.0131398	0.0130786	0.0132323	0.0133033	0.0133495	0.0135845	0.0135833	0.0136608	0.0135236
						-7.70089	0.01742	-0.01242	0.07029	-0.10881	-7.38557	0.00164	-0.00148	0.00466	-0.00633				0.38804	0.8199		1360.56	0.00101031	0.00281955	0.00518854	0.00696727	0.00858929	0.00975702	0.0104405	0.010931	0.011214	0.0114199	0.0115622	0.0118924	0.0120148	0.0120949	0.0124144	0.0125553	0.0127552	0.0129235	0.0131202	0.0130531	0.0131976	0.013282	0.0133141	0.0135493	0.013558	0.0136314	0.0134965
						-7.68189	0.00636	-0.01811	0.02695	-0.04221	-7.36457	0.01174	-0.0101	0.03367	-0.04319				0.39004	0.82036		1361.52	0.00100692	0.00280863	0.00517253	0.00694586	0.00857063	0.00973709	0.010424	0.010907	0.0111911	0.0113981	0.0115362	0.0118729	0.0119954	0.0120749	0.0123938	0.0125297	0.0127337	0.012896	0.0131014	0.0130298	0.0131666	0.0132628	0.0132829	0.0135172	0.0135357	0.0136043	0.0134718
						-7.66189	0.00573	-0.06813	0.0077	-0.02632	-7.34257	0.02612	-0.01062	0.07865	-0.04542				0.39204	0.82378		1362.48	0.00100122	0.00279863	0.0051561	0.00692323	0.00855054	0.00971443	0.0104018	0.0108803	0.0111655	0.0113739	0.0115093	0.0118497	0.0119716	0.0120532	0.0123677	0.0125003	0.0127093	0.012869	0.0130776	0.0130039	0.0131362	0.01324	0.0132521	0.0134851	0.0135112	0.0135751	0.0134444
						-7.64189	0.04117	-0.07832	0.04007	-0.03589	-7.32157	0.07444	-0.00226	0.21493	-0.00896				0.39414	0.8252		1363.45	0.000992643	0.00278905	0.00513827	0.00689891	0.00852763	0.00968684	0.0103712	0.010849	0.0111355	0.0113449	0.0114801	0.0118199	0.0119405	0.012027	0.012333	0.0124651	0.0126789	0.0128403	0.0130457	0.0129724	0.0131045	0.01321	0.0132195	0.0134509	0.013481	0.0135414	0.0134118
						-7.62289	0.06847	-0.02651	0.07798	-0.02139	-7.30057	0.15592	-0.01083	0.44193	-0.03268				0.39604	0.82474		1364.41	0.00098136	0.00277926	0.00511916	0.0068731	0.00850201	0.00965427	0.0103329	0.0108135	0.0111012	0.0113116	0.0114491	0.0117841	0.0119027	0.0119957	0.012291	0.012425	0.0126426	0.0128097	0.0130061	0.0129352	0.0130717	0.0131728	0.0131848	0.0134157	0.0134455	0.0135039	0.0133747
						-7.60289	0.0273	-0.01463	0.06137	-0.04324	-7.27957	0.17242	-0.03184	0.46869	-0.09569				0.39814	0.82806		1365.38	0.000968985	0.0027693	0.00509962	0.00684733	0.00847538	0.00961923	0.0102908	0.0107764	0.0110657	0.011277	0.0114185	0.0117453	0.0118627	0.0119618	0.012246	0.0123839	0.0126037	0.0127795	0.0129636	0.0128958	0.0130406	0.013132	0.0131505	0.0133828	0.0134083	0.0134666	0.0133372
						-7.58289	0.00354	-0.02479	0.01927	-0.08361	-7.25857	0.20334	-0.02762	0.43226	-0.07787				0.39614	0.3873		1366.34	0.000956803	0.00275894	0.00508062	0.00682313	0.00844989	0.00958492	0.0102502	0.0107409	0.0110323	0.0112449	0.0113908	0.011708	0.0118253	0.0119287	0.0122038	0.0123465	0.012567	0.0127525	0.0129239	0.0128584	0.0130136	0.0130925	0.0131196	0.0133555	0.0133745	0.0134335	0.0133038
						-7.56389	0.00044	-0.02729	0.00198	-0.08861	-7.23757	0.52773	-0.04142	0.8491	-0.11579				0.39404	0.15842		1367.31	0.000945835	0.00274767	0.00506281	0.00680113	0.00842685	0.00955404	0.0102152	0.0107092	0.0110035	0.0112181	0.0113675	0.0116762	0.0117947	0.0118993	0.0121694	0.012316	0.0125361	0.0127302	0.0128921	0.0128268	0.0129921	0.0130587	0.0130942	0.0133356	0.0133477	0.0134075	0.013278
						-7.54389	0.00577	-0.00874	0.01453	-0.02725	-7.21657	1.2622	-0.03242	1.98351	-0.10845				0.39204	0.02587		1368.27	0.000936346	0.00273506	0.00504664	0.00678132	0.00840656	0.00952806	0.010188	0.0106822	0.0109805	0.0111981	0.0113484	0.0116521	0.0117728	0.0118752	0.0121453	0.0122938	0.0125131	0.0127129	0.0128703	0.0128028	0.0129762	0.0130329	0.0130749	0.0133227	0.0133295	0.0133895	0.0132611
						-7.52389	0.02449	-0.00149	0.07723	-0.00745	-7.19557	1.4767	-0.03999	2.33045	-0.10283				0.39004	-0.05709		1369.23	0.000927866	0.00272069	0.00503153	0.00676267	0.00838827	0.00950678	0.0101686	0.0106597	0.0109627	0.0111838	0.0113325	0.0116361	0.0117596	0.0118564	0.0121313	0.0122793	0.0124977	0.0126996	0.0128585	0.0127866	0.0129646	0.0130154	0.0130613	0.0133153	0.0133195	0.0133787	0.0132523
						-7.50489	0.02413	-0.01524	0.11684	-0.09546	-7.17357	0.74834	-0.04115	1.16137	-0.09568				0.38804	-0.11071		1370.2	0.000920039	0.00270467	0.00501725	0.00674437	0.008371	0.00948959	0.0101554	0.0106408	0.0109491	0.0111743	0.0113184	0.0116278	0.0117535	0.0118424	0.0121261	0.0122713	0.0124896	0.01269	0.0128552	0.0127777	0.0129569	0.0130058	0.0130536	0.0133125	0.0133168	0.0133747	0.0132504
						-7.48489	0.01493	-0.05625	0.21066	-0.36002	-7.15257	0.64641	-0.05898	0.87189	-0.14267				0.38604	-0.15051		1371.16	0.00091193	0.00268725	0.00500304	0.00672509	0.00835326	0.00947412	0.0101447	0.0106234	0.0109371	0.0111666	0.0113037	0.0116239	0.0117509	0.0118306	0.0121256	0.0122668	0.0124855	0.0126823	0.0128562	0.0127735	0.0129508	0.0130012	0.0130495	0.0133111	0.013318	0.0133747	0.0132522
						-7.46489	0.01794	-0.05252	0.3184	-0.3406	-7.13157	1.06156	-0.11222	1.39419	-0.22859				0.38404	-0.17398		1372.13	0.000902744	0.00266924	0.0049882	0.00670398	0.0083336	0.00945778	0.0101323	0.010605	0.0109234	0.0111567	0.0112863	0.0116204	0.0117473	0.0118178	0.0121244	0.0122616	0.0124813	0.0126736	0.0128562	0.0127698	0.0129438	0.0129972	0.0130458	0.013308	0.0133183	0.0133753	0.0132532
						-7.44589	0.00997	-0.01228	0.16476	-0.07835	-7.11057	0.52604	-0.21213	0.70502	-0.40715				0.38204	-0.19347		1373.09	0.00089184	0.00265141	0.00497212	0.00668029	0.00831052	0.00943727	0.0101135	0.0105825	0.0109043	0.0111404	0.0112631	0.0116115	0.0117368	0.0117995	0.012116	0.0122504	0.0124711	0.0126595	0.0128477	0.0127609	0.0129311	0.0129878	0.0130369	0.0132976	0.0133108	0.0133704	0.0132474
						-7.42589	0.0038	-0.00868	0.04982	-0.0072	-7.08957	0.27594	-0.11409	0.41441	-0.22599				0.38004	-0.20878		1374.06	0.000879082	0.00263488	0.00495453	0.00665427	0.00828357	0.00941054	0.0100858	0.010554	0.0108769	0.0111145	0.0112323	0.0115924	0.0117153	0.0117726	0.0120953	0.0122288	0.0124501	0.0126362	0.0128256	0.0127416	0.0129091	0.0129674	0.0130181	0.013276	0.0132903	0.0133551	0.0132298
						-7.40589	0.0139	-0.06601	0.1721	-0.02789	-7.06857	0.23876	-0.05767	0.3355	-0.12967				0.37814	-0.21847		1375.02	0.000864461	0.0026198	0.00493536	0.00662642	0.00825224	0.00937642	0.0100475	0.0105178	0.0108395	0.0110769	0.0111929	0.0115597	0.0116797	0.0117344	0.012059	0.0121931	0.0124147	0.0126003	0.0127861	0.0127081	0.0128742	0.0129323	0.012985	0.01324	0.0132528	0.0133248	0.0131965
						-7.38689	0.02414	-0.1033	0.32368	-0.04796	-7.04757	0.12294	-0.26756	0.19609	-0.54677				0.37614	-0.2251		1375.98	0.000848211	0.00260637	0.0049146	0.00659757	0.00821715	0.00933519	0.00999994	0.0104745	0.0107927	0.0110285	0.0111458	0.0115131	0.0116304	0.0116853	0.0120074	0.012143	0.0123646	0.0125512	0.0127298	0.01266	0.0128263	0.0128821	0.0129373	0.0131898	0.0131985	0.0132786	0.0131476
						-7.36689	0.01109	-0.03241	0.15384	-0.02016	-7.02657	0.08452	-0.63738	0.17157	-1.20989				0.37404	-0.22918		1376.95	0.000831041	0.00259408	0.00489266	0.00656866	0.00817904	0.00928863	0.0099454	0.0104254	0.0107384	0.0109717	0.0110931	0.011455	0.0115698	0.0116271	0.0119435	0.0120802	0.0123024	0.0124909	0.0126602	0.0125994	0.0127671	0.0128192	0.012877	0.0131279	0.0131305	0.0132183	0.0130854
						-7.34689	0.00117	-0.00213	0.01625	-0.00247	-7.00457	0.06353	-0.71374	0.16658	-1.35501				0.37204	-0.23582		1377.91	0.000814254	0.00258272	0.00487046	0.00654111	0.00813955	0.00924002	0.00988822	0.0103738	0.0106806	0.0109108	0.0110386	0.0113901	0.0115031	0.0115642	0.0118733	0.0120102	0.0122333	0.0124241	0.0125839	0.012532	0.012702	0.0127493	0.01281	0.0130605	0.0130557	0.0131495	0.013016
						-7.32789	3e-05	-5e-05	0.00041	-0.00021	-6.98357	0.06851	-0.70008	0.24135	-1.24918				0.37004	-0.24041		1378.88	0.000798645	0.00257195	0.00484866	0.00651574	0.00809989	0.00919236	0.0098319	0.0103224	0.0106229	0.0108503	0.0109852	0.0113239	0.0114354	0.0115008	0.0118027	0.0119377	0.0121628	0.0123554	0.0125072	0.0124629	0.0126355	0.0126779	0.0127418	0.0129928	0.0129802	0.0130776	0.012945
						-7.30789	0.00076	-0.00141	0.00698	-0.01288	-6.96257	0.04937	-0.8206	0.20879	-1.35286				0.36804	-0.24194		1379.84	0.000785493	0.00256199	0.00482808	0.00649344	0.00806139	0.00914838	0.00977995	0.0102737	0.0105688	0.0107939	0.0109355	0.0112612	0.0113716	0.0114404	0.0117369	0.0118685	0.0120958	0.012289	0.0124355	0.0123972	0.012572	0.0126099	0.0126772	0.0129292	0.0129095	0.0130079	0.0128778
						-7.28789	0.01165	-0.02468	0.10972	-0.22576	-6.94157	0.05615	-0.28077	0.23944	-0.48639				0.36604	-0.24449		1380.81	0.000775712	0.00255294	0.00480956	0.00647448	0.00802521	0.00911	0.00973446	0.0102296	0.0105203	0.0107442	0.0108909	0.0112053	0.0113147	0.0113857	0.0116798	0.0118064	0.0120355	0.0122276	0.0123724	0.0123378	0.0125138	0.0125491	0.012619	0.0128721	0.012847	0.0129438	0.0128179
						-7.26889	0.03441	-0.07953	0.33605	-0.73264	-6.92057	0.05357	-0.2076	0.16806	-0.55724				0.36404	-0.24551		1381.77	0.00076992	0.00254548	0.0047935	0.00645896	0.00799195	0.00907826	0.00969666	0.0101908	0.0104787	0.0107022	0.0108513	0.0111579	0.0112664	0.011338	0.0116329	0.0117537	0.0119833	0.0121723	0.0123187	0.012286	0.012462	0.0124967	0.0125673	0.0128215	0.0127935	0.0128868	0.0127666
						-7.24889	0.02049	-0.05427	0.21007	-0.55039	-6.89957	0.07098	-0.27647	0.27184	-0.86424				0.36204	-0.24704		1382.73	0.000767751	0.00253974	0.00477971	0.00644619	0.00796162	0.00905235	0.00966595	0.0101565	0.0104432	0.010667	0.0108156	0.0111185	0.0112264	0.0112965	0.0115954	0.0117104	0.0119385	0.0121223	0.0122731	0.012241	0.012415	0.0124519	0.012521	0.0127756	0.0127476	0.0128363	0.0127233
						-7.22889	0.00339	-0.01713	0.03923	-0.26773	-6.87857	0.16527	-0.17583	0.6437	-0.68028				0.36004	-0.2501		1383.7	0.000768813	0.00253579	0.00476787	0.00643502	0.0079339	0.00903051	0.00964046	0.0101253	0.010412	0.0106367	0.0107814	0.0110845	0.0111924	0.0112596	0.0115645	0.0116747	0.0118985	0.0120759	0.0122325	0.0122001	0.0123708	0.0124127	0.0124772	0.0127312	0.0127064	0.0127897	0.0126857
						-7.20989	0.01081	-0.00475	0.12688	-0.08751	-6.85757	0.19853	-0.20835	0.65964	-0.92801				0.35804	-0.2501		1384.66	0.000771949	0.00253332	0.00475686	0.00642355	0.00790814	0.00900986	0.00961725	0.0100952	0.0103823	0.0106081	0.0107469	0.0110525	0.0111615	0.0112248	0.0115361	0.0116433	0.0118602	0.0120315	0.0121928	0.0121603	0.0123267	0.0123761	0.0124334	0.0126852	0.0126666	0.0127444	0.0126504
						-7.18989	0.02751	-0.00418	0.26009	-0.0118	-6.83557	0.21741	-0.31651	0.78067	-1.48254				0.35614	-0.24959		1385.63	0.000775939	0.00253178	0.00474552	0.00641042	0.00788311	0.00898737	0.00959299	0.0100635	0.0103511	0.010578	0.0107097	0.0110186	0.0111296	0.0111888	0.0115053	0.0116123	0.0118203	0.0119867	0.01215	0.0121185	0.0122806	0.0123384	0.0123871	0.0126351	0.0126248	0.012697	0.0126141
						-7.16989	0.02171	-0.04802	0.15544	-0.06719	-6.81457	0.2285	-0.1493	0.93868	-0.78597				0.35404	-0.25061		1386.59	0.000779557	0.00253045	0.00473289	0.0063942	0.00785806	0.00896059	0.00956499	0.0100285	0.0103161	0.0105436	0.0106685	0.0109794	0.011094	0.0111494	0.0114688	0.0115782	0.0117763	0.0119402	0.0121016	0.0120724	0.0122308	0.0122968	0.012337	0.0125795	0.0125789	0.0126453	0.0125735
						-7.15089	0.00579	-0.12668	0.03624	-0.18959	-6.79357	0.19495	-0.08324	0.78255	-0.43176				0.35204	-0.24959		1387.56	0.000781845	0.00252853	0.00471819	0.00637437	0.0078325	0.00892843	0.00953184	0.00998981	0.0102763	0.0105041	0.0106233	0.0109342	0.011053	0.0111055	0.0114248	0.011539	0.0117274	0.0118913	0.0120471	0.0120213	0.0121771	0.0122501	0.012283	0.0125184	0.0125283	0.0125885	0.0125272
						-7.13089	0.00042	-0.15634	0.0032	-0.37759	-6.77257	0.14018	-0.18231	0.73547	-0.58173				0.35014	-0.24959		1388.52	0.000782567	0.00252548	0.00470177	0.00635169	0.00780689	0.00889251	0.00949512	0.00994872	0.0102334	0.0104609	0.010576	0.010885	0.0110084	0.0110587	0.0113763	0.0114962	0.011676	0.0118412	0.0119902	0.0119682	0.0121216	0.0122002	0.0122272	0.0124555	0.0124756	0.0125292	0.0124767
						-7.11089	0.00237	-0.1509	0.0626	-0.60285	-6.75157	0.15788	-0.27963	0.92211	-0.59363				0.34804	-0.25112		1389.48	0.000781604	0.0025206	0.00468422	0.00632713	0.00778205	0.0088554	0.00945784	0.00990733	0.01019	0.0104175	0.0105291	0.0108359	0.0109637	0.0110118	0.0113277	0.0114525	0.0116256	0.0117914	0.0119358	0.0119167	0.012067	0.0121501	0.0121722	0.0123944	0.0124244	0.0124705	0.0124252
						-7.09189	0.039	-0.05986	1.00314	-0.41607	-6.73057	0.19867	-0.26765	1.14324	-0.49512				0.34604	-0.2501		1390.45	0.000779395	0.00251358	0.00466656	0.00630217	0.00775841	0.00882033	0.00942343	0.00986818	0.0101494	0.0103773	0.0104849	0.0107911	0.0109221	0.0109677	0.011284	0.011411	0.0115797	0.0117434	0.0118889	0.0118706	0.0120154	0.0121034	0.0121198	0.0123383	0.0123778	0.0124155	0.0123759
						-7.07189	0.14278	-0.03806	3.46849	-0.43369	-6.70957	0.2178	-0.28067	1.0678	-0.49688				0.34404	-0.24857		1391.41	0.000775893	0.00250401	0.00464946	0.00627749	0.00773619	0.0087896	0.00939409	0.00983226	0.0101133	0.0103426	0.0104444	0.0107535	0.0108864	0.0109281	0.0112489	0.0113738	0.0115398	0.0116975	0.0118524	0.0118321	0.011968	0.012062	0.0120708	0.012289	0.0123371	0.0123663	0.0123311
						-7.05189	0.12729	-0.01786	2.86404	-0.21758	-6.68857	0.2447	-0.34442	1.06564	-0.59961				0.34204	-0.24908		1392.38	0.000771318	0.00249206	0.00463355	0.00625323	0.00771482	0.00876432	0.00937087	0.00980021	0.0100824	0.0103144	0.0104082	0.0107243	0.0108577	0.010894	0.0112239	0.0113417	0.0115068	0.0116545	0.0118273	0.0118021	0.0119254	0.0120273	0.0120259	0.0122476	0.0123031	0.0123241	0.0122928
						-7.03289	0.02698	-0.0059	0.56261	-0.02566	-6.66657	0.21572	-0.22034	0.97179	-0.34181				0.34004	-0.2501		1393.34	0.000765737	0.00247799	0.00461879	0.00622891	0.00769324	0.00874349	0.00935216	0.00977079	0.0100554	0.0102914	0.0103751	0.0107014	0.0108346	0.010864	0.0112067	0.0113134	0.0114786	0.011614	0.011811	0.0117786	0.0118867	0.0119979	0.011984	0.0122132	0.0122738	0.012288	0.01226
						-7.01289	0.00121	-0.04394	0.0237	-0.03051	-6.64557	0.17956	-0.4578	0.9068	-0.48653				0.33804	-0.24908		1394.3	0.00075897	0.00246288	0.00460527	0.00620399	0.00767005	0.0087252	0.00933493	0.00974237	0.0100295	0.0102703	0.0103436	0.010681	0.0108141	0.0108355	0.0111929	0.0112861	0.0114523	0.0115755	0.0117987	0.011758	0.0118508	0.0119707	0.0119445	0.0121842	0.0122461	0.0122563	0.0122309
						-6.99289	5e-05	-0.09103	0.00027	-0.06777	-6.62457	0.22735	-0.56844	1.14527	-0.68179				0.33604	-0.24857		1395.27	0.000751231	0.00244794	0.00459248	0.0061775	0.00764346	0.00870562	0.00931418	0.00971164	0.0100004	0.0102461	0.0103107	0.0106565	0.0107906	0.0108041	0.0111747	0.0112546	0.0114223	0.0115361	0.0117822	0.011734	0.0118136	0.0119399	0.0119033	0.0121553	0.012214	0.012224	0.0122
						-6.97389	0.00309	-0.04835	0.00545	-0.04214	-6.60357	0.20492	-0.46129	1.1984	-0.73387				0.33404	-0.24857		1396.23	0.000742505	0.00243475	0.00457973	0.006149	0.00761206	0.00868081	0.00928537	0.00967546	0.00996384	0.0102127	0.0102731	0.0106214	0.0107581	0.010765	0.0111441	0.0112141	0.0113829	0.0114922	0.0117526	0.0116993	0.0117711	0.0118992	0.0118563	0.0121204	0.0121713	0.0121849	0.0121609
						-6.95389	0.0487	-0.02197	0.07986	-0.02315	-6.58257	0.2141	-0.54219	1.17772	-0.71113				0.33214	-0.24653		1397.2	0.000733318	0.0024245	0.00456682	0.00611897	0.00757583	0.00864856	0.0092461	0.00963264	0.00991752	0.0101675	0.0102292	0.0105723	0.0107134	0.0107162	0.0110966	0.0111621	0.0113314	0.0114412	0.0117047	0.0116502	0.0117204	0.0118448	0.0118008	0.0120752	0.012115	0.0121356	0.0121098
						-6.93389	0.1852	-0.00586	0.29149	-0.00641	-6.56157	0.26679	-0.83797	0.98458	-0.86207				0.33014	-0.24653		1398.16	0.000724312	0.00241767	0.00455346	0.00608876	0.0075362	0.0086091	0.00919735	0.00958391	0.00986255	0.010111	0.0101793	0.0105102	0.0106568	0.0106587	0.0110331	0.0110998	0.0112688	0.0113833	0.0116392	0.0115869	0.0116616	0.0117777	0.0117372	0.0120186	0.0120459	0.0120755	0.0120466
						-6.91489	0.17884	-0.00032	0.27854	-0.00036	-6.54057	0.2025	-0.65003	0.73022	-0.6493				0.32804	-0.24602		1399.13	0.000716109	0.00241407	0.00454007	0.00605983	0.00749558	0.00856479	0.00914286	0.00953189	0.00980255	0.0100473	0.0101261	0.0104405	0.0105926	0.0105968	0.0109587	0.0110318	0.0111997	0.0113208	0.0115615	0.011514	0.011598	0.0117029	0.0116691	0.0119539	0.0119696	0.0120086	0.0119758
						-6.89489	0.06927	-0.00017	0.14809	-0.00161	-6.51957	0.18635	-0.44772	0.76151	-0.56785				0.32614	-0.24245		1400.09	0.000708843	0.00241252	0.00452637	0.00603308	0.00745614	0.008518	0.00908631	0.00947908	0.00974141	0.0099807	0.0100716	0.0103692	0.0105248	0.0105345	0.01088	0.0109625	0.0111289	0.0112565	0.0114781	0.0114368	0.0115322	0.0116253	0.0115998	0.0118843	0.0118908	0.0119383	0.0119017
						-6.87489	0.15151	-0.01069	0.44723	-0.09928	-6.49757	0.1721	-0.59835	0.74018	-0.76957				0.32414	-0.24347		1401.05	0.000702636	0.00241207	0.00451254	0.0060092	0.0074194	0.00847113	0.00903136	0.00942763	0.00968255	0.00991577	0.0100178	0.0103013	0.0104579	0.0104751	0.0108027	0.010895	0.0110604	0.0111927	0.0113953	0.0113601	0.0114671	0.0115498	0.0115328	0.0118135	0.011814	0.0118686	0.0118289
						-6.85589	0.20934	-0.11528	0.64376	-1.06389	-6.47657	0.16587	-0.4774	0.74219	-0.63038				0.32204	-0.24347		1402.02	0.000697219	0.00241162	0.00449786	0.0059878	0.00738593	0.00842526	0.00897942	0.00937812	0.00962759	0.00985463	0.0099654	0.0102397	0.0103941	0.0104201	0.01073	0.0108311	0.0109958	0.0111312	0.0113166	0.0112866	0.0114038	0.0114788	0.0114698	0.0117441	0.0117416	0.0118015	0.0117595
						-6.83589	0.09784	-0.23209	0.32938	-2.12695	-6.45557	0.2246	-0.30925	1.07641	-0.49159				0.32004	-0.24347		1402.98	0.000692277	0.00241035	0.00448224	0.00596805	0.00735547	0.00838062	0.00893086	0.00933103	0.00957741	0.00979828	0.00991487	0.0101852	0.0103348	0.0103694	0.0106637	0.0107707	0.010936	0.0110729	0.0112439	0.0112177	0.0113433	0.0114132	0.0114117	0.0116779	0.011674	0.0117379	0.0116946
						-6.81589	0.02372	-0.10208	0.083	-0.88948	-6.43457	0.20763	-0.22604	1.00875	-0.4767				0.31804	-0.24092		1403.95	0.000687944	0.00240818	0.00446565	0.00594929	0.00732762	0.00833716	0.00888547	0.00928654	0.00953203	0.00974672	0.00986652	0.010137	0.0102801	0.0103225	0.0106036	0.0107142	0.0108809	0.0110191	0.0111777	0.0111541	0.0112865	0.0113533	0.011359	0.0116164	0.0116117	0.0116787	0.0116344
						-6.79689	0.07345	-0.09868	0.19543	-0.64642	-6.41357	0.16094	-0.23477	0.76209	-0.53206				0.31604	-0.24092		1404.91	0.000684203	0.00240541	0.0044485	0.00593102	0.00730181	0.00829519	0.00884273	0.00924499	0.00949146	0.00969968	0.00982117	0.0100938	0.0102305	0.0102787	0.0105498	0.0106617	0.0108306	0.0109707	0.011118	0.0110963	0.0112346	0.011299	0.0113122	0.0115609	0.0115553	0.0116246	0.0115788
						-6.77689	0.17866	-0.15663	0.54375	-0.97335	-6.39257	0.12911	-0.2324	0.68037	-0.51218				0.31404	-0.2399		1405.88	0.000681262	0.00240209	0.00443142	0.00591273	0.00727695	0.00825475	0.00880207	0.00920652	0.00945478	0.00965634	0.00977895	0.010054	0.0101852	0.0102373	0.0105012	0.0106134	0.0107845	0.0109275	0.0110639	0.0110439	0.011188	0.0112496	0.0112704	0.0115112	0.0115044	0.0115751	0.0115271
						-6.75689	0.17725	-0.0903	0.56414	-0.38345	-6.37157	0.11268	-0.25804	0.67404	-0.60222				0.31204	-0.23888		1406.84	0.000679408	0.00239864	0.00441529	0.00589437	0.00725259	0.00821635	0.00876331	0.00917121	0.00942133	0.00961609	0.00974002	0.010016	0.0101438	0.0101973	0.0104571	0.0105691	0.0107419	0.0108887	0.0110145	0.0109965	0.0111464	0.0112042	0.0112323	0.0114664	0.0114587	0.0115294	0.0114781
						-6.73789	0.40673	-0.05321	0.65253	-0.15018	-6.34957	0.11868	-0.28647	0.71354	-0.59254				0.31004	-0.23888		1407.8	0.000678986	0.00239536	0.00440124	0.00587639	0.00722849	0.0081812	0.00872693	0.00913965	0.00939084	0.00957909	0.00970502	0.00997981	0.0101061	0.0101595	0.0104178	0.0105297	0.0107031	0.0108538	0.0109698	0.0109546	0.01111	0.011163	0.0111977	0.011426	0.0114187	0.0114875	0.0114323
						-6.71789	1.47867	-0.05776	1.69395	-0.31295	-6.32857	0.13882	-0.27046	0.6876	-0.53465				0.30804	-0.23735		1408.77	0.000679959	0.0023924	0.00438968	0.00585909	0.00720496	0.00815013	0.00869381	0.00911145	0.00936283	0.00954564	0.00967359	0.00994572	0.0100717	0.010124	0.0103832	0.0104952	0.0106677	0.0108217	0.0109297	0.010918	0.0110776	0.0111258	0.0111655	0.0113887	0.0113838	0.0114485	0.0113896
						-6.69789	2.17517	-0.10048	2.37411	-0.57613	-6.30757	0.13314	-0.24681	0.72587	-0.45891				0.30604	-0.23582		1409.73	0.000682246	0.00238959	0.00438115	0.00584333	0.00718264	0.00812418	0.00866501	0.00908681	0.00933716	0.00951629	0.0096459	0.00991472	0.0100408	0.0100918	0.0103539	0.0104659	0.010636	0.0107916	0.0108948	0.0108868	0.0110482	0.0110926	0.0111351	0.0113537	0.0113538	0.0114122	0.0113508
						-6.67889	1.44736	-0.11133	1.70449	-0.61311	-6.28657	0.1169	-0.30022	0.8156	-0.45515				0.30404	-0.2348		1410.7	0.000685709	0.00238687	0.00437508	0.00582944	0.0071624	0.00810365	0.00864153	0.00906483	0.0093135	0.00949115	0.00962101	0.00988729	0.0100131	0.0100629	0.0103297	0.0104407	0.0106069	0.0107621	0.0108646	0.01086	0.0110192	0.011063	0.0111049	0.011319	0.0113266	0.0113773	0.0113153
						-6.65889	0.89133	-0.03199	1.23569	-0.17061	-6.26557	0.10969	-0.3522	0.9607	-0.49862				0.30204	-0.23378		1411.66	0.000689597	0.00238402	0.00437038	0.00581744	0.00714433	0.0080877	0.00862319	0.00904415	0.00929093	0.00946891	0.00959762	0.00986274	0.00998734	0.0100363	0.0103091	0.0104177	0.0105789	0.0107304	0.0108378	0.0108356	0.0109876	0.011035	0.011072	0.0112821	0.0112995	0.0113409	0.0112817
						-6.63889	0.62495	-0.00177	1.20234	-0.00918	-6.24457	0.13022	-0.43432	1.24444	-0.69746				0.30014	-0.23276		1412.62	0.000693105	0.00238075	0.00436587	0.00580712	0.00712865	0.0080751	0.00860963	0.00902315	0.00926864	0.00944808	0.00957386	0.0098401	0.00996267	0.0100108	0.0102907	0.0103946	0.0105499	0.0106942	0.0108124	0.0108109	0.01095	0.0110068	0.0110334	0.0112404	0.0112693	0.0113008	0.0112479
						-6.61989	0.58376	-2e-05	1.42554	-9e-05	-6.22357	0.16214	-0.37118	1.39537	-0.54287				0.29804	-0.23071		1413.59	0.000695533	0.00237678	0.0043601	0.00579812	0.00711456	0.00806426	0.00859987	0.00900044	0.00924575	0.00942698	0.00954819	0.00981764	0.00993759	0.00998432	0.0102726	0.0103691	0.0105181	0.010651	0.0107863	0.0107835	0.0109044	0.0109762	0.0109867	0.0111919	0.0112337	0.0112544	0.0112116
						-6.59989	0.26119	0	0.65743	0	-6.20257	0.18728	-0.20163	1.29046	-0.33031				0.29614	-0.23173		1414.55	0.000696404	0.00237235	0.00435213	0.00578974	0.00710168	0.00805406	0.00859292	0.00897551	0.00922238	0.00940489	0.0095204	0.00979481	0.00991222	0.00995666	0.0102542	0.0103409	0.0104836	0.0106013	0.0107591	0.0107525	0.0108514	0.0109435	0.0109322	0.0111372	0.0111929	0.0112025	0.0111731
						-6.57989	0.14638	0	0.44435	0	-6.18057	0.16391	-0.10372	0.97579	-0.24936				0.29404	-0.22918		1415.52	0.000695668	0.00236781	0.00434231	0.00578229	0.00709015	0.0080445	0.00858837	0.00895016	0.00920002	0.00938315	0.00949223	0.00977309	0.00988847	0.00992944	0.0102369	0.0103124	0.0104493	0.0105493	0.0107333	0.0107209	0.0107965	0.0109119	0.0108752	0.0110815	0.0111516	0.0111498	0.0111357
						-6.56089	0.27725	0	0.98865	0	-6.15957	0.1335	-0.08564	0.81923	-0.18295				0.29204	-0.22969		1416.48	0.000693751	0.00236392	0.00433155	0.00577585	0.00708026	0.0080364	0.00858611	0.00892706	0.00918105	0.00936441	0.00946681	0.00975482	0.00986903	0.00990561	0.0102228	0.0102867	0.0104198	0.0105019	0.010713	0.0106923	0.0107473	0.0108858	0.0108238	0.0110328	0.0111165	0.0111039	0.0111046
						-6.54089	0.25749	0	0.83547	0	-6.13857	0.11277	-0.11922	0.95808	-0.24249				0.29004	-0.22918		1417.45	0.000691091	0.00236177	0.00432127	0.00577048	0.00707233	0.00803016	0.00858469	0.00890858	0.00916657	0.0093506	0.00944673	0.00974132	0.00985531	0.00988746	0.0102127	0.0102667	0.0103987	0.0104658	0.0107004	0.0106702	0.0107112	0.0108686	0.0107859	0.0109978	0.0110932	0.0110715	0.0110837
						-6.52089	0.30004	0	0.60208	0	-6.11757	0.11305	-0.12224	0.96857	-0.2887				0.28804	-0.2302		1418.41	0.00068822	0.0023619	0.0043129	0.00576543	0.00706597	0.00802544	0.00858215	0.00889577	0.0091564	0.00934218	0.00943295	0.00973247	0.00984671	0.00987541	0.0102053	0.0102529	0.0103868	0.0104449	0.0106954	0.0106554	0.0106922	0.0108603	0.0107662	0.0109803	0.0110836	0.0110558	0.0110739
						-6.50189	0.32495	0	0.45614	0	-6.09657	0.12953	-0.08957	0.85351	-0.24277				0.28604	-0.22714		1419.38	0.000685787	0.00236472	0.00430728	0.00576071	0.00706067	0.00802182	0.00857677	0.00888883	0.00914952	0.00933834	0.00942549	0.00972675	0.00984133	0.00986891	0.0101983	0.0102443	0.0103835	0.0104405	0.010696	0.0106472	0.0106902	0.0108591	0.0107656	0.0109803	0.0110864	0.0110566	0.0110737
						-6.48189	0.68706	0	0.70524	0	-6.07557	0.12987	-0.13225	0.74201	-0.31669				0.28404	-0.22714		1420.34	0.000684395	0.0023697	0.00430492	0.00575586	0.00705683	0.00801918	0.00856854	0.00888719	0.0091451	0.00933844	0.00942356	0.00972303	0.00983784	0.00986693	0.0101905	0.0102404	0.0103871	0.010451	0.0107003	0.0106447	0.0107027	0.010863	0.0107817	0.0109957	0.0110989	0.0110717	0.0110805
						-6.46189	0.83329	-3e-05	0.96506	-2e-05	-6.05457	0.0826	-0.12522	0.57681	-0.34068				0.28204	-0.22612		1421.3	0.000684704	0.00237579	0.00430548	0.00575134	0.00705432	0.00801802	0.008559	0.00888994	0.00914287	0.00934173	0.00942639	0.009721	0.00983586	0.00986891	0.0101823	0.0102409	0.0103961	0.0104728	0.0107076	0.0106476	0.0107252	0.0108701	0.0108099	0.0110221	0.011118	0.0110969	0.0110925
						-6.44289	0.47011	-0.00526	0.74226	-0.00301	-6.03357	0.09979	-0.12502	0.81423	-0.36348				0.28004	-0.22459		1422.27	0.000686971	0.00238183	0.00430773	0.0057472	0.00705292	0.00801782	0.00854971	0.00889474	0.00914199	0.00934635	0.00943199	0.00971964	0.00983452	0.00987287	0.0101735	0.0102442	0.0104076	0.0104999	0.010716	0.0106536	0.0107512	0.0108783	0.0108426	0.0110531	0.0111392	0.0111261	0.0111062
						-6.42289	0.30162	-0.18215	0.38109	-0.10628	-6.01157	0.15521	-0.18597	0.96845	-0.44899				0.27804	-0.22306		1423.23	0.000691153	0.00238682	0.00431026	0.00574318	0.00705136	0.00801757	0.00854105	0.00889838	0.00914052	0.00934927	0.00943696	0.00971671	0.00983136	0.00987536	0.0101627	0.0102471	0.010417	0.0105239	0.0107217	0.010659	0.0107727	0.0108832	0.0108706	0.0110799	0.0111563	0.0111511	0.0111164
						-6.40289	0.61798	-1.4177	0.63399	-0.85466	-5.99057	0.236	-0.17627	1.01034	-0.32526				0.27604	-0.22357		1424.2	0.000696772	0.00239042	0.00431173	0.00573864	0.00704811	0.00801531	0.008532	0.00889754	0.00913585	0.00934715	0.00943783	0.0097095	0.00982349	0.00987278	0.0101475	0.0102455	0.0104192	0.0105376	0.0107206	0.010659	0.0107829	0.0108806	0.0108861	0.0110949	0.0111637	0.0111647	0.0111184
						-6.38389	1.05082	-3.00955	1.09883	-1.87537	-5.96957	0.2126	-0.18739	0.94564	-0.25316				0.27414	-0.22306		1425.16	0.000703123	0.00239284	0.00431146	0.00573338	0.007042	0.00800973	0.00852144	0.00889023	0.00912638	0.00933789	0.00943237	0.00969663	0.0098091	0.0098627	0.0101264	0.0102369	0.0104111	0.0105366	0.0107099	0.0106503	0.0107782	0.0108675	0.010885	0.0110934	0.0111579	0.0111624	0.0111087
						-6.36389	0.60944	-1.86537	0.66818	-1.18617	-5.94857	0.1703	-0.21228	0.71366	-0.30435				0.27214	-0.22204		1426.12	0.000709849	0.00239451	0.00430963	0.00572692	0.00703328	0.00800061	0.00850914	0.00887673	0.00911252	0.0093218	0.00942084	0.00967871	0.00978872	0.00984558	0.0101004	0.0102213	0.0103933	0.0105218	0.0106906	0.0106333	0.0107604	0.0108452	0.0108685	0.0110765	0.0111403	0.0111455	0.0110887
						-6.34389	0.19337	-0.30713	0.27229	-0.1971	-5.92757	0.29614	-0.18593	1.06333	-0.3273				0.27004	-0.22051		1427.09	0.000716468	0.00239607	0.00430698	0.00571938	0.00702281	0.00798874	0.00849542	0.00885923	0.0090958	0.00930106	0.00940497	0.00965823	0.00976467	0.00982362	0.0100721	0.010201	0.0103688	0.0104969	0.0106657	0.0106105	0.010734	0.010817	0.0108414	0.0110487	0.0111147	0.0111188	0.0110618
						-6.32489	0.30426	-0.03386	0.46665	-0.02502	-5.90657	0.30848	-0.15677	1.12275	-0.28467				0.26804	-0.21745		1428.05	0.00072234	0.00239778	0.00430434	0.00571073	0.00701157	0.00797489	0.00848115	0.00883947	0.009078	0.00927783	0.00938633	0.00963705	0.00973912	0.00979904	0.0100438	0.0101782	0.0103402	0.0104658	0.0106382	0.0105841	0.0107031	0.0107855	0.0108078	0.0110147	0.0110845	0.0110863	0.011031
						-6.30489	0.48216	-0.43194	0.74053	-0.36035	-5.88557	0.20427	-0.09603	0.72313	-0.29395				0.26604	-0.22		1429.02	0.000726933	0.00239975	0.00430191	0.00570125	0.00700009	0.00795954	0.00846602	0.00881829	0.00905929	0.00925268	0.00936488	0.00961509	0.00971255	0.00977242	0.010016	0.010153	0.0103088	0.0104301	0.0106088	0.0105545	0.0106694	0.010752	0.0107693	0.0109761	0.0110502	0.0110493	0.0109974
						-6.28489	0.47794	-1.6636	0.71024	-1.45969	-5.86457	0.20055	-0.09765	0.81482	-0.44586				0.26404	-0.2149		1429.98	0.000729946	0.00240173	0.00429942	0.00569046	0.00698779	0.00794186	0.00844926	0.0087947	0.00903835	0.00922476	0.00933838	0.00959023	0.00968321	0.00974215	0.00998676	0.0101235	0.010273	0.0103879	0.0105747	0.0105193	0.0106306	0.0107143	0.0107237	0.0109312	0.0110092	0.0110058	0.0109586
						-6.26589	0.66612	-1.39094	0.92713	-1.2567	-5.84257	0.18194	-0.10702	0.79798	-0.50532				0.26204	-0.21592		1430.95	0.000731126	0.00240326	0.0042961	0.00567865	0.00697318	0.00792019	0.00842889	0.00876592	0.00901229	0.00919096	0.00930343	0.00955837	0.00964752	0.00970459	0.00995187	0.0100858	0.0102286	0.0103344	0.010531	0.0104742	0.0105813	0.010668	0.0106656	0.0108745	0.0109561	0.0109499	0.0109097
						-6.24589	0.73635	-0.55588	0.88095	-0.38647	-5.82157	0.17037	-0.16262	0.63214	-0.45227				0.26004	-0.21592		1431.91	0.000730722	0.00240435	0.00429124	0.00566602	0.00695539	0.00789386	0.00840368	0.00873012	0.00897883	0.00914961	0.00925751	0.0095167	0.00960294	0.00965749	0.00990815	0.0100373	0.0101733	0.0102672	0.0104741	0.0104163	0.0105182	0.0106101	0.0105919	0.0108031	0.0108872	0.0108783	0.0108478
						-6.22589	0.57467	-2.31739	0.57547	-1.15682	-5.80057	0.1974	-0.23176	0.63439	-0.38155				0.25804	-0.21541		1432.88	0.00072934	0.00240561	0.00428516	0.00565385	0.00693461	0.00786328	0.00837345	0.0086873	0.00893776	0.00910095	0.00920099	0.00946471	0.00954965	0.00960076	0.00985498	0.00997812	0.0101072	0.0101871	0.0104036	0.0103461	0.0104409	0.0105412	0.0105038	0.0107177	0.0108031	0.0107916	0.0107736
						-6.20689	0.45815	-4.62356	0.54563	-2.16343	-5.77957	0.23329	-0.23649	0.5997	-0.29055				0.25604	-0.2149		1433.84	0.000728148	0.00240752	0.0042785	0.00564336	0.00691219	0.00783035	0.00833954	0.00863991	0.0088912	0.0090479	0.00913747	0.00940555	0.00949085	0.00953773	0.00979502	0.00991237	0.0100345	0.0101007	0.010324	0.0102684	0.0103552	0.0104661	0.0104083	0.0106251	0.01071	0.0106968	0.0106922
						-6.18689	0.6475	-2.78298	0.85305	-1.21743	-5.75857	0.29013	-0.26066	0.76577	-0.36017				0.25404	-0.21388		1434.8	0.000727771	0.00241122	0.00427269	0.0056356	0.00689069	0.00779806	0.0083042	0.00859281	0.00884327	0.00899542	0.00907374	0.00934492	0.00943232	0.00947458	0.00973389	0.00984676	0.00996249	0.0100184	0.0102434	0.0101917	0.010271	0.010393	0.0103169	0.0105364	0.010618	0.0106053	0.0106125
						-6.16689	0.47651	-0.4595	0.594	-0.19212	-5.73757	0.24601	-0.22784	0.65139	-0.409				0.25204	-0.21337		1435.77	0.000728807	0.00241692	0.0042688	0.00563096	0.00687307	0.00776963	0.00827031	0.0085517	0.0087994	0.00894947	0.00901774	0.00928978	0.00938086	0.00941873	0.00967846	0.00978924	0.00989992	0.00995171	0.0101713	0.0101251	0.0102001	0.0103311	0.0102432	0.0104648	0.0105393	0.0105304	0.010544
						-6.14789	0.32527	-0.01661	0.36086	-0.0068	-5.71657	0.16025	-0.22393	0.40314	-0.40661				0.25004	-0.21388		1436.73	0.000731856	0.00242482	0.00426769	0.005629	0.00686138	0.00774748	0.00824061	0.00852131	0.00876387	0.00891456	0.00897598	0.00924597	0.00934167	0.0093763	0.00963459	0.00974619	0.00985354	0.00990943	0.0101159	0.0100766	0.0101522	0.0102877	0.0101972	0.0104198	0.0104836	0.0104821	0.0104944
						-6.12789	0.44728	-0.00042	0.40946	-0.0004	-5.69557	0.21689	-0.19017	0.46918	-0.29368				0.24804	-0.21337		1437.7	0.000736775	0.00243373	0.00426924	0.00562837	0.00685688	0.0077327	0.00821674	0.00850416	0.00873968	0.00889315	0.00895221	0.0092172	0.00931761	0.00935049	0.00960606	0.00972103	0.00982739	0.00989527	0.0100824	0.01005	0.0101323	0.0102665	0.0101834	0.0104064	0.010456	0.0104652	0.0104673
						-6.10789	0.38333	-0.02753	0.32815	-0.03101	-5.67357	0.31638	-0.18135	0.59664	-0.29384				0.24604	-0.21133		1438.66	0.000743998	0.00244286	0.00427312	0.00562803	0.00685912	0.00772531	0.00819997	0.00850006	0.00872735	0.00888486	0.00894612	0.00920378	0.00930817	0.00934103	0.0095936	0.00971335	0.0098211	0.0099065	0.0100711	0.0100449	0.0101393	0.0102664	0.0101992	0.0104219	0.0104556	0.0104773	0.0104616
						-6.08889	0.40625	-0.47879	0.36709	-0.52397	-5.65257	0.30248	-0.23412	0.51794	-0.40883				0.24404	-0.20827		1439.62	0.000753278	0.00245086	0.00427801	0.00562681	0.00686588	0.00772347	0.00818977	0.0085053	0.00872434	0.00888625	0.00895293	0.00920229	0.0093093	0.0093434	0.00959392	0.00971849	0.00982967	0.00993449	0.0100775	0.0100558	0.0101652	0.0102816	0.0102347	0.0104572	0.010475	0.0105093	0.0104713
						-6.06889	0.38072	-1.90731	0.38723	-1.98633	-5.63157	0.32181	-0.26296	0.41492	-0.37139				0.24204	-0.21031		1440.59	0.000764621	0.00245729	0.00428294	0.00562429	0.0068742	0.00772476	0.00818443	0.00851438	0.00872607	0.00889212	0.00896513	0.00920689	0.00931469	0.00935061	0.00960098	0.00972869	0.00984476	0.00996715	0.0100929	0.0100737	0.0101981	0.0103025	0.0102761	0.0104985	0.0105024	0.0105478	0.0104868
						-6.04889	0.30184	-1.91681	0.38162	-1.94733	-5.61057	0.30087	-0.26006	0.41158	-0.28579				0.24004	-0.20878		1441.55	0.000777328	0.00246196	0.00428661	0.00561981	0.00688076	0.00772565	0.00818068	0.00852127	0.00872692	0.00889606	0.00897474	0.00921051	0.00931743	0.00935468	0.00960735	0.00973573	0.00985708	0.00999221	0.0101073	0.0100885	0.0102248	0.0103185	0.0103091	0.0105316	0.010525	0.0105789	0.0104978
						-6.02989	0.42983	-0.62083	0.60839	-0.96709	-5.58957	0.32265	-0.21434	0.59038	-0.2407				0.23804	-0.20827		1442.52	0.000790508	0.00246509	0.00428846	0.00561357	0.00688338	0.00772411	0.00817654	0.00852194	0.00872289	0.00889419	0.00897654	0.00920875	0.00931315	0.00935057	0.00960818	0.0097342	0.0098608	0.0100025	0.0101142	0.0100937	0.0102367	0.0103232	0.0103251	0.0105473	0.0105347	0.010594	0.0104977
						-6.00989	0.56223	-0.49691	0.6234	-1.31314	-5.56857	0.31936	-0.2202	0.6273	-0.24188				0.23604	-0.20827		1443.48	0.000803388	0.00246707	0.00428876	0.00560623	0.00688139	0.00771974	0.00817142	0.00851565	0.00871312	0.00888606	0.00896933	0.00920086	0.0093017	0.00933761	0.00960247	0.00972367	0.00985492	0.0099974	0.0101123	0.0100882	0.0102322	0.0103152	0.0103227	0.0105443	0.0105301	0.010592	0.0104861
						-5.98989	0.75651	-1.08299	0.61377	-2.35804	-5.54757	0.21329	-0.32489	0.39837	-0.29987				0.23404	-0.20622		1444.44	0.000815318	0.00246868	0.00428831	0.00559883	0.00687584	0.00771405	0.00816635	0.00850443	0.00869952	0.00887428	0.00895609	0.00918986	0.00928695	0.00931947	0.00959332	0.00970818	0.00984372	0.00998299	0.010106	0.0100765	0.0102167	0.0102995	0.010308	0.0105288	0.0105166	0.0105796	0.0104685
						-5.97089	0.65942	-1.83506	0.5408	-2.73679	-5.52657	0.35531	-0.38306	0.42387	-0.34514				0.23204	-0.20673		1445.41	0.000825803	0.00247036	0.00428822	0.00559214	0.00686831	0.0077084	0.00816224	0.00849146	0.00868496	0.00886213	0.00894082	0.00917934	0.00927336	0.00930079	0.00958424	0.00969292	0.00983253	0.00996681	0.0101005	0.0100639	0.0101978	0.0102821	0.0102893	0.010509	0.0105016	0.0105649	0.0104513
						-5.95089	0.59154	-2.59709	0.45996	-1.96998	-5.50457	0.60799	-0.40451	0.57557	-0.39218				0.23004	-0.20316		1446.37	0.000834418	0.00247265	0.00428911	0.00558673	0.00686048	0.00770387	0.00815931	0.00847939	0.00867203	0.00885225	0.00892752	0.0091724	0.00926434	0.00928581	0.00957825	0.00968244	0.0098258	0.00995588	0.0101001	0.0100553	0.0101829	0.0102684	0.0102747	0.0104929	0.0104921	0.0105554	0.0104406
						-5.93089	0.88653	-2.09333	0.64805	-1.25087	-5.48357	0.57981	-0.43795	0.50484	-0.42663				0.22804	-0.20418		1447.34	0.000841209	0.00247604	0.00429101	0.00558286	0.00685305	0.00770014	0.00815666	0.00846905	0.00866145	0.0088448	0.00891718	0.00916895	0.00926012	0.00927572	0.00957478	0.00967737	0.00982398	0.00995156	0.0101045	0.0100509	0.0101744	0.0102599	0.0102668	0.010483	0.0104895	0.0105528	0.0104375
						-5.91189	0.64374	-0.45514	0.5358	-0.26371	-5.46257	0.56844	-0.39609	0.47017	-0.38912				0.22614	-0.20418		1448.3	0.000846213	0.00248052	0.00429337	0.00557987	0.00684571	0.00769589	0.0081523	0.00845881	0.00865182	0.00883745	0.00890787	0.00916592	0.0092572	0.00926823	0.0095708	0.00967445	0.00982318	0.00994969	0.0101093	0.0100467	0.0101692	0.0102531	0.0102617	0.0104756	0.0104897	0.0105521	0.0104377
						-5.89189	0.71935	-0.04048	0.39359	-0.02172	-5.44157	0.34807	-0.43176	0.38847	-0.37737				0.22404	-0.20316		1449.27	0.000850189	0.00248615	0.0042951	0.00557724	0.00683781	0.00768961	0.00814458	0.00844635	0.00864071	0.00882697	0.00889567	0.00915932	0.00925089	0.00925908	0.00956218	0.00966867	0.00981728	0.00994217	0.0101077	0.0100366	0.01016	0.0102422	0.0102514	0.0104627	0.010485	0.0105451	0.0104348
						-5.87189	1.19345	-0.12304	0.46453	-0.06347	-5.42057	0.30137	-0.48534	0.31974	-0.40212				0.22204	-0.20367		1450.23	0.000853389	0.00249232	0.0042955	0.00557468	0.00682856	0.0076802	0.00813357	0.00842917	0.00862594	0.0088107	0.00887668	0.00914575	0.00923713	0.00924414	0.00954608	0.0096553	0.00980104	0.00992076	0.0100945	0.0100154	0.0101386	0.0102216	0.0102273	0.010436	0.010468	0.0105235	0.0104222
						-5.85289	1.02564	-0.21833	0.36775	-0.11517	-5.39957	0.37544	-0.57759	0.33599	-0.44876				0.22014	-0.20214		1451.19	0.000856577	0.00249866	0.00429409	0.00557211	0.00681788	0.00766797	0.0081204	0.00840644	0.00860684	0.00878835	0.0088487	0.00912437	0.00921489	0.00922151	0.00952248	0.00963222	0.00977193	0.00988034	0.0100681	0.00998076	0.0100996	0.0101888	0.0101837	0.0103906	0.0104347	0.0104827	0.0103968
						-5.83289	1.39674	-0.21798	0.48466	-0.10675	-5.37857	0.44903	-0.43104	0.36938	-0.39453				0.21804	-0.20112		1452.16	0.000860389	0.00250457	0.00429118	0.00556992	0.00680615	0.00765457	0.00810809	0.00837929	0.00858447	0.00876204	0.0088125	0.00909736	0.00918627	0.00919225	0.00949485	0.00960118	0.00973187	0.00982138	0.0100313	0.00993532	0.0100427	0.0101455	0.0101203	0.0103273	0.0103868	0.0104242	0.0103603
						-5.81289	1.48068	-0.17257	0.51551	-0.09037	-5.35757	0.6884	-0.35388	0.40844	-0.25204				0.21604	-0.20112		1453.12	0.000865898	0.00250985	0.00428813	0.00556917	0.00679573	0.00764337	0.00810122	0.00835181	0.00856313	0.00873772	0.00877318	0.00907134	0.00915851	0.00916229	0.00947098	0.00956933	0.00968952	0.00975265	0.00999407	0.00988794	0.00997615	0.0101005	0.0100462	0.0102559	0.0103341	0.0103587	0.0103214
						-5.79389	0.99672	-0.07788	0.35348	-0.04452	-5.33557	0.48701	-0.61244	0.30751	-0.33538				0.21404	-0.19857		1454.09	0.000874474	0.00251525	0.00428693	0.0055712	0.00678917	0.00763824	0.00810396	0.00832987	0.00854846	0.0087225	0.00873873	0.00905444	0.00914079	0.00913962	0.00946022	0.00954612	0.00965664	0.00968913	0.00996898	0.00985133	0.00991391	0.0100657	0.00997691	0.0101926	0.0102915	0.0103021	0.0102926
						-5.77389	1.16377	-0.06841	0.40672	-0.02798	-5.31457	0.38559	-0.87692	0.29237	-0.47126				0.21204	-0.19959		1455.05	0.000886878	0.0025213	0.00428904	0.0055761	0.00678738	0.00763971	0.00811581	0.00831636	0.00854238	0.00871929	0.00871456	0.00905043	0.00913723	0.00912857	0.00946553	0.00953611	0.00964068	0.00964294	0.00996282	0.00983295	0.00986776	0.0100484	0.00992576	0.0101504	0.0102689	0.0102666	0.0102804
						-5.75389	1.06102	-0.77371	0.36763	-0.2821	-5.29357	0.458	-1.21709	0.35353	-0.48279				0.21004	-0.2001		1456.02	0.000902671	0.00252934	0.00429412	0.00558201	0.00678744	0.00764304	0.00812911	0.00830782	0.00853966	0.00872178	0.00869898	0.00905312	0.00914168	0.00912421	0.00947835	0.00953324	0.00963771	0.00961566	0.00996847	0.00982809	0.00983868	0.0100433	0.00989471	0.0101292	0.0102624	0.0102498	0.0102784
						-5.73489	0.81636	-2.21318	0.28379	-0.79628	-5.27257	0.48945	-1.83438	0.35245	-0.58345				0.20804	-0.19908		1456.98	0.000919472	0.00254003	0.00429973	0.0055846	0.00678272	0.00763828	0.00813021	0.00829462	0.0085287	0.00871591	0.00868256	0.00904754	0.00913828	0.00911307	0.0094791	0.00952105	0.00963162	0.00959574	0.00996544	0.0098193	0.00981499	0.0100325	0.00987176	0.010114	0.0102537	0.0102348	0.0102667
						-5.71489	1.3293	-1.66244	0.31607	-0.60339	-5.25157	0.52088	-1.39859	0.40372	-0.50572				0.20604	-0.19959		1457.94	0.000934931	0.00255349	0.00430385	0.00558109	0.00676897	0.00761917	0.0081098	0.00826969	0.0085015	0.00869067	0.00865757	0.00902173	0.00911457	0.00908453	0.00945356	0.00948696	0.00960885	0.00957156	0.00993744	0.00979207	0.00978533	0.0100018	0.00984512	0.0100904	0.0102261	0.0102057	0.0102302
						-5.69489	1.48374	-1.22797	0.3086	-0.47517	-5.23057	0.54818	-1.60653	0.4513	-0.57476				0.20404	-0.19806		1458.91	0.000947656	0.00256891	0.00430629	0.00557233	0.006748	0.00758808	0.0080706	0.00823602	0.00846201	0.00864896	0.00862601	0.00897827	0.00907293	0.00904162	0.00940448	0.0094352	0.00957131	0.00954399	0.00988782	0.00974885	0.00975163	0.00995454	0.00981592	0.0100597	0.0101819	0.0101645	0.0101732
						-5.67589	0.60277	-2.11063	0.16659	-0.70619	-5.20957	0.53031	-1.44522	0.42736	-0.45142				0.20204	-0.19755		1459.87	0.000958417	0.00258524	0.00430886	0.00556158	0.00672569	0.00755362	0.00802347	0.00820215	0.00842088	0.00860241	0.00859559	0.00892897	0.00902603	0.00899577	0.00934686	0.00937964	0.00953103	0.00952144	0.00983253	0.00970251	0.00972325	0.00990496	0.00979298	0.0100326	0.0101345	0.0101236	0.0101125
						-5.65589	0.35929	-2.12355	0.16694	-0.67269	-5.18857	0.45236	-1.03016	0.4168	-0.35017				0.20004	-0.19704		1460.84	0.000967725	0.002601	0.00431239	0.0055513	0.00670602	0.00752178	0.00797771	0.00817337	0.00838523	0.00855959	0.00857044	0.00888248	0.00898275	0.00895459	0.00929201	0.00933018	0.00949524	0.00950648	0.00978268	0.00966165	0.00970353	0.00986238	0.00977879	0.0100136	0.0100924	0.0100902	0.010059
						-5.63589	0.87779	-1.51094	0.34221	-0.48027	-5.16657	0.35871	-1.18621	0.35396	-0.36256				0.19804	-0.19755		1461.8	0.000975945	0.00261516	0.00431619	0.00554184	0.00668869	0.00749325	0.00793597	0.00814833	0.00835453	0.0085209	0.00854773	0.00883933	0.00894328	0.00891729	0.00924176	0.00928665	0.00946174	0.00949243	0.00973787	0.00962448	0.00968578	0.00982443	0.00976576	0.00999592	0.0100529	0.0100594	0.0100116
						-5.61689	1.41504	-0.41797	0.36032	-0.12879	-5.14557	0.29673	-1.05227	0.28782	-0.32003				0.19604	-0.19806		1462.77	0.000983362	0.00262732	0.00431901	0.00553259	0.00667175	0.00746547	0.00789669	0.00812275	0.00832417	0.00848244	0.00852169	0.00879516	0.00890265	0.00887835	0.0091918	0.00924336	0.00942364	0.00946944	0.00969095	0.0095838	0.00965976	0.00978319	0.00974288	0.00996899	0.0100075	0.0100219	0.00996248
						-5.59689	1.12969	-0.08822	0.2374	-0.05349	-5.12457	0.30635	-1.20844	0.23805	-0.36213				0.19404	-0.19602		1463.73	0.000990144	0.00263738	0.00432005	0.00552313	0.00665324	0.00743625	0.00785781	0.00809295	0.00829011	0.00844066	0.00848813	0.008747	0.00885685	0.0088336	0.00913811	0.00919509	0.00937567	0.00943117	0.00963626	0.00953417	0.00961899	0.00973244	0.00970307	0.0099257	0.00995062	0.00997102	0.00990559
						-5.57689	1.05548	-0.32708	0.27198	-0.26094	-5.10357	0.3261	-1.2873	0.23384	-0.37356				0.19204	-0.19602		1464.69	0.000997182	0.00264575	0.00431911	0.0055135	0.00663335	0.0074057	0.00781888	0.0080586	0.00825186	0.00839534	0.00844683	0.00869533	0.00880577	0.00878283	0.00908073	0.00914152	0.00931821	0.00937833	0.00957365	0.00947572	0.00956366	0.00967197	0.0096469	0.00986655	0.00988304	0.00990745	0.00984055
						-5.55789	1.2805	-0.41798	0.32853	-0.40695	-5.08257	0.45134	-0.91614	0.31464	-0.27966				0.19004	-0.19755		1465.66	0.00100496	0.00265295	0.004317	0.00550452	0.00661336	0.00737609	0.00778176	0.00802217	0.00821195	0.00834911	0.00840085	0.00864425	0.00875299	0.00872931	0.00902373	0.00908587	0.00925597	0.00931643	0.00950786	0.00941349	0.00949938	0.00960684	0.00958025	0.00979791	0.0098108	0.00983728	0.00977231
						-5.53789	0.85129	-0.4084	0.2347	-0.34541	-5.06157	0.45892	-0.90059	0.30358	-0.26423				0.18804	-0.19551		1466.62	0.00101379	0.00265958	0.00431449	0.00549718	0.0065955	0.0073507	0.00774965	0.00798748	0.00817458	0.00830634	0.00835497	0.00859939	0.00870409	0.00867828	0.00897333	0.00903359	0.00919626	0.00925297	0.00944635	0.00935446	0.00943377	0.00954474	0.00951121	0.0097286	0.00974251	0.00976893	0.00970853
						-5.51789	0.52089	-0.55371	0.19038	-0.38794	-5.04057	0.52011	-0.92685	0.29576	-0.27305				0.18604	-0.19551		1467.59	0.00102369	0.00266554	0.00431228	0.00549233	0.00658132	0.00733239	0.00772591	0.00795779	0.00814373	0.00827083	0.00831314	0.00856521	0.00866412	0.008635	0.00893525	0.00898973	0.00914537	0.00919434	0.00939595	0.00930507	0.00937316	0.00949287	0.00944676	0.00966612	0.00968527	0.00970941	0.00965649
						-5.49889	0.41063	-0.33138	0.13066	-0.26718	-5.01957	0.70365	-0.85588	0.32593	-0.25985				0.18404	-0.19551		1468.55	0.00103481	0.00267103	0.00431111	0.0054904	0.00657231	0.00732314	0.00771335	0.00793552	0.00812266	0.00824586	0.00827898	0.00854512	0.00863697	0.00860326	0.00891418	0.00895848	0.00910842	0.00914521	0.00936224	0.00927053	0.00932264	0.00945721	0.00939246	0.00961614	0.00964456	0.00966419	0.00962161
						-5.47889	0.32411	-0.32512	0.09452	-0.34125	-4.99757	0.63143	-0.81735	0.29009	-0.23887				0.18204	-0.195		1469.52	0.00104692	0.0026761	0.0043115	0.00549149	0.00656882	0.00732317	0.00771306	0.00792176	0.00811279	0.00823315	0.00825448	0.00854003	0.00862478	0.00858581	0.0089122	0.00894234	0.00908825	0.00910907	0.00934816	0.00925362	0.00928562	0.0094413	0.0093519	0.00958257	0.00962337	0.00963653	0.00960691
						-5.45889	0.26068	-0.43641	0.06926	-0.53336	-4.97657	0.52545	-0.94453	0.23707	-0.24064				0.18004	-0.19398		1470.48	0.0010605	0.00268123	0.00431442	0.0054955	0.00657094	0.00733174	0.00772472	0.00791691	0.00811429	0.00823305	0.00824148	0.00854885	0.00862739	0.00858349	0.00892893	0.00894208	0.00908575	0.00908871	0.00935474	0.00925507	0.00926481	0.00944589	0.00932837	0.00956774	0.00962256	0.00962833	0.00961278
						-5.43989	0.22414	-0.36662	0.08284	-0.54313	-4.95557	0.55098	-0.64256	0.22483	-0.19412				0.17804	-0.19551		1471.44	0.00107569	0.00268737	0.00431999	0.0055014	0.00657706	0.00734514	0.00774374	0.00791822	0.00812343	0.00824225	0.0082382	0.00856619	0.00864023	0.00859295	0.00895768	0.00895334	0.00909662	0.0090835	0.00937623	0.00927034	0.00925879	0.00946571	0.00932056	0.00956931	0.00963713	0.00963603	0.00963301
						-5.41989	0.35043	-0.37233	0.1397	-0.50492	-4.93457	0.52036	-0.66397	0.23509	-0.21368				0.17604	-0.19449		1472.41	0.00109195	0.00269549	0.00432757	0.00550673	0.00658334	0.00735619	0.00776085	0.00791934	0.00813181	0.00825171	0.00823851	0.0085808	0.00865215	0.00860461	0.00898409	0.00896517	0.00910885	0.00908582	0.00939843	0.00928672	0.00925933	0.00948663	0.00931991	0.0095764	0.00965294	0.00964768	0.00965226
						-5.39989	0.51682	-0.31754	0.14693	-0.41381	-4.91357	0.50518	-0.6611	0.22505	-0.2028				0.17404	-0.19296		1473.37	0.00110747	0.00270624	0.00433503	0.00550774	0.00658372	0.00735536	0.00776331	0.00791083	0.00812706	0.00824795	0.00823159	0.0085768	0.00864678	0.00860335	0.00898797	0.00896046	0.00910405	0.00908065	0.00939938	0.00928464	0.00925083	0.00948697	0.00930989	0.00957061	0.00964834	0.00964335	0.00964776
						-5.38089	0.7313	-0.13588	0.11814	-0.20611	-4.89257	0.65569	-0.61845	0.23945	-0.16735				0.17204	-0.19347		1474.34	0.00112077	0.00271982	0.00434067	0.00550213	0.00657418	0.00733708	0.00774293	0.00788672	0.00810155	0.00822203	0.00820974	0.00854485	0.00861374	0.00857879	0.00895614	0.00892799	0.00906982	0.00905705	0.00936461	0.00925117	0.00922213	0.00945235	0.00927876	0.00953906	0.00960895	0.00960918	0.00960458
						-5.36089	1.19913	-0.11246	0.14032	-0.19649	-4.87157	0.63125	-0.83778	0.24723	-0.19775				0.17004	-0.19347		1475.3	0.00113107	0.00273551	0.00434411	0.00548992	0.00655506	0.00730313	0.00770043	0.0078488	0.00805657	0.00817502	0.00817294	0.00848698	0.00855478	0.00853131	0.00889028	0.00886902	0.00900756	0.00901476	0.00929555	0.00918779	0.00917347	0.00938375	0.00922679	0.00948283	0.00953638	0.00954637	0.00952502
						-5.34089	1.06545	-0.25495	0.12042	-0.20909	-4.85057	0.51359	-0.5734	0.22869	-0.17601				0.16804	-0.19449		1476.27	0.00113902	0.0027519	0.00434639	0.00547365	0.00653057	0.00726136	0.00764475	0.00780506	0.00800175	0.00811696	0.00812847	0.0084162	0.00848288	0.00847133	0.0088051	0.0087968	0.00893095	0.00896365	0.00920829	0.00910881	0.00911591	0.00929707	0.00916569	0.00941577	0.00944735	0.00947005	0.00942687
						-5.32189	0.59691	-0.42092	0.12747	-0.28541	-4.82857	0.50321	-0.22902	0.21854	-0.09128				0.16604	-0.19398		1477.23	0.0011454	0.00276785	0.0043482	0.00545579	0.00650504	0.00721955	0.00758596	0.007763	0.00794652	0.00805831	0.00808346	0.00834516	0.00841103	0.00840986	0.00871687	0.00872467	0.00885434	0.00891309	0.00911966	0.0090293	0.00905989	0.00920886	0.00910668	0.00935072	0.0093589	0.0093949	0.00932831
						-5.30189	0.75909	-0.55467	0.24348	-0.39232	-4.80757	0.58141	-0.33377	0.239	-0.11113				0.16404	-0.19143		1478.19	0.00115104	0.00278229	0.00434953	0.00543837	0.0064806	0.00718183	0.00753044	0.00772563	0.00789559	0.0080045	0.00804116	0.00828064	0.00834668	0.00835285	0.00863537	0.00865962	0.0087854	0.00886632	0.00903882	0.00895649	0.00900907	0.00912806	0.00905405	0.00929249	0.00927956	0.00932715	0.00923945
						-5.28189	0.50997	-0.2696	0.23741	-0.2083	-4.78657	0.63588	-0.67606	0.21316	-0.19426				0.16204	-0.19296		1479.16	0.00115643	0.0027947	0.00434989	0.00542205	0.00645772	0.00714905	0.0074806	0.00769277	0.00785007	0.00795668	0.00800145	0.0082242	0.0082912	0.00830156	0.0085638	0.00860286	0.00872577	0.0088221	0.00896819	0.00889187	0.00896217	0.0090569	0.00900659	0.0092398	0.00921106	0.00926677	0.00916273
						-5.26289	0.29412	-0.10215	0.19196	-0.10216	-4.76557	0.71046	-0.75463	0.2297	-0.22857				0.16004	-0.19296		1480.12	0.00116158	0.00280477	0.00434849	0.00540677	0.00643633	0.00712063	0.00743711	0.00766265	0.00780893	0.00791422	0.00796321	0.00817479	0.00824401	0.00825518	0.00850226	0.00855327	0.00867444	0.00877828	0.00890686	0.00883376	0.00891658	0.00899441	0.00896178	0.00918931	0.00915175	0.00921134	0.00909666
						-5.24289	0.39928	-0.24604	0.21732	-0.27218	-4.74457	0.61639	-0.38486	0.23306	-0.17214				0.15804	-0.19194		1481.09	0.00116705	0.00281239	0.00434528	0.00539337	0.00641719	0.00709702	0.00740093	0.00763516	0.0077728	0.00787779	0.0079273	0.00813309	0.00820566	0.00821409	0.00845178	0.00851097	0.00863181	0.00873613	0.00885615	0.00878277	0.00887294	0.00894137	0.0089198	0.00914115	0.00910187	0.0091612	0.0090413
						-5.22289	0.76719	-0.28474	0.27731	-0.31508	-4.72357	0.83394	-0.37019	0.27991	-0.16575				0.15604	-0.19143		1482.05	0.00117307	0.00281791	0.00434072	0.00538244	0.00640185	0.00707971	0.00737391	0.00761145	0.00774359	0.0078494	0.00789561	0.00810108	0.00817824	0.00817983	0.00841485	0.00847785	0.00859977	0.00869886	0.00881922	0.00874153	0.00883414	0.00890007	0.00888298	0.00909815	0.00906384	0.00911923	0.00899877
						-5.20389	0.72096	-0.25384	0.23931	-0.226	-4.70257	1.10741	-0.4716	0.31269	-0.21909				0.15404	-0.19194		1483.02	0.00117997	0.00282141	0.00433567	0.00537465	0.00639152	0.00707016	0.00735774	0.00759242	0.00772315	0.00783083	0.00786999	0.00808033	0.00816315	0.00815364	0.00839327	0.00845534	0.00857935	0.00866923	0.00879856	0.00871231	0.00880236	0.00887227	0.008853	0.00906312	0.00903926	0.00908769	0.00897001
						-5.18389	0.62909	-0.25046	0.23022	-0.19624	-4.68057	0.96812	-0.4817	0.30739	-0.2649				0.15204	-0.19194		1483.98	0.00118822	0.00282335	0.00433105	0.00537044	0.00638714	0.0070696	0.0073538	0.00757913	0.00771278	0.00782345	0.00785164	0.00807265	0.00816166	0.00813686	0.00838873	0.00844512	0.00857138	0.00864943	0.00879637	0.00869739	0.00878003	0.00886	0.00883127	0.00903932	0.00902956	0.00906886	0.00895654
						-5.16389	0.70568	-0.27376	0.27818	-0.36247	-4.65957	1.31404	-0.53168	0.38257	-0.23684				0.15004	-0.19296		1484.94	0.00119823	0.00282396	0.0043283	0.00537025	0.0063888	0.00707822	0.00736217	0.00757196	0.00771272	0.00782734	0.00784102	0.00807842	0.00817357	0.00812965	0.00840121	0.00844757	0.00857549	0.00864056	0.00881289	0.00869814	0.00876831	0.0088634	0.00881886	0.00902887	0.00903515	0.00906387	0.00895905
						-5.14489	0.91893	-0.28657	0.32901	-0.52836	-4.63857	1.41844	-0.45441	0.3354	-0.14954				0.14804	-0.19143		1485.91	0.00121034	0.00282416	0.00432816	0.00537365	0.00639553	0.00709471	0.00738119	0.00757009	0.00772152	0.00784079	0.00783731	0.00809594	0.00819651	0.00813124	0.00842809	0.00846122	0.0085898	0.00864191	0.00884572	0.00871312	0.00876691	0.00888083	0.00881549	0.00903208	0.00905438	0.00907159	0.00897586
						-5.12489	1.01398	-0.2427	0.35532	-0.45307	-4.61757	1.10302	-0.43852	0.31401	-0.14953				0.14604	-0.19194		1486.87	0.00122456	0.00282488	0.00433126	0.00538013	0.00640493	0.00711488	0.0074059	0.00757098	0.0077347	0.00785873	0.00783744	0.0081199	0.0082247	0.0081382	0.00846276	0.00848118	0.00860946	0.00864995	0.00888711	0.00873716	0.00877263	0.00890682	0.00881882	0.00904585	0.00908195	0.00908765	0.00900163
						-5.10489	0.62146	-0.33444	0.22929	-0.37895	-4.59657	0.72359	-0.5369	0.26264	-0.175				0.14404	-0.19143		1487.84	0.00123995	0.00282681	0.00433664	0.00538735	0.00641242	0.00713091	0.00742724	0.0075688	0.00774378	0.00787154	0.00783467	0.00813988	0.00824664	0.00814251	0.00849187	0.00849661	0.00862388	0.00865532	0.00892227	0.00875815	0.00877601	0.00892883	0.00882034	0.00905913	0.00910536	0.00910018	0.00902387
						-5.08589	0.32997	-0.46624	0.13346	-0.41385	-4.57557	0.45944	-0.45416	0.1949	-0.17004				0.14204	-0.19245		1488.8	0.00125464	0.00283063	0.00434217	0.00539248	0.00641245	0.00713364	0.00743456	0.00755646	0.0077384	0.00786751	0.00782064	0.00814299	0.00824891	0.00813366	0.00849952	0.00849389	0.00861998	0.00864526	0.00893268	0.00876046	0.00876439	0.00893088	0.00880817	0.00905669	0.0091083	0.00909385	0.00902638
						-5.06589	0.21222	-0.32588	0.10442	-0.27705	-4.55457	0.45955	-0.44325	0.17938	-0.1958				0.14004	-0.19347		1489.77	0.0012665	0.00283608	0.00434561	0.00539247	0.0064013	0.00711646	0.00742014	0.00752869	0.00771169	0.00783875	0.00778897	0.0081198	0.00822203	0.00810389	0.00847423	0.00846286	0.00858801	0.00860997	0.00890511	0.00873201	0.00872768	0.00890135	0.00877269	0.00902583	0.00907862	0.00905694	0.00899686
						-5.04589	0.25507	-0.27195	0.14342	-0.30883	-4.53357	0.69151	-0.3737	0.19437	-0.20592				0.13804	-0.19245		1490.73	0.00127454	0.00284257	0.00434571	0.00538682	0.00637947	0.00707969	0.00738439	0.00748659	0.00766424	0.00778597	0.00774022	0.00807065	0.00816707	0.00805314	0.00841632	0.00840391	0.00852888	0.00854914	0.00883998	0.00867249	0.00866569	0.00884058	0.00871342	0.008965	0.00901626	0.00898948	0.00893528
						-5.02689	0.28152	-0.37465	0.20181	-0.45422	-4.51157	0.81343	-0.31613	0.25334	-0.16366				0.13604	-0.19245		1491.69	0.00127869	0.00284902	0.00434251	0.00537616	0.00635072	0.00702989	0.00733472	0.00743593	0.0076039	0.00771851	0.00768044	0.00800457	0.00809449	0.0079889	0.00833719	0.00832703	0.00845268	0.00847116	0.00875047	0.00859189	0.00858703	0.00875943	0.00863836	0.00888299	0.00893255	0.0089023	0.00885274
						-5.00689	0.29868	-0.20242	0.26998	-0.26552	-4.49057	0.73975	-0.36503	0.28637	-0.17311				0.13404	-0.19296		1492.66	0.00127997	0.00285424	0.00433715	0.00536245	0.00632019	0.00697575	0.00728131	0.00738382	0.00754053	0.00764779	0.00761767	0.00793373	0.00801762	0.00792082	0.00825219	0.00824548	0.00837213	0.00838737	0.00865421	0.00850437	0.00850317	0.00867278	0.00855813	0.00879262	0.00884253	0.00880968	0.00876437
						-4.98689	0.20283	-0.13481	0.25608	-0.1967	-4.46957	0.88639	-0.29872	0.35797	-0.14904				0.13204	-0.19194		1493.62	0.00127973	0.0028578	0.00433077	0.00534758	0.00629199	0.00692529	0.00723263	0.00733569	0.00748185	0.00758357	0.00755814	0.00786808	0.0079472	0.00785665	0.00817418	0.00817036	0.00829755	0.00830694	0.00856551	0.00842148	0.00842337	0.00859239	0.00848092	0.00870451	0.00875815	0.00872282	0.00868206
						-4.96789	0.146	-0.27352	0.23365	-0.34733	-4.44857	0.96348	-0.32811	0.38899	-0.22929				0.13004	-0.19347		1494.59	0.00127961	0.00285992	0.00432476	0.00533315	0.0062687	0.00688349	0.00719433	0.00729473	0.00743301	0.00753172	0.00750635	0.00781368	0.00788964	0.00780176	0.00811143	0.00810873	0.00823539	0.00823697	0.00849364	0.00835096	0.00835416	0.00852564	0.00841294	0.00862672	0.00868697	0.00864942	0.00861337
						-4.94789	0.18862	-0.32244	0.21646	-0.4097	-4.42757	0.86483	-0.36845	0.33646	-0.24459				0.12804	-0.19398		1495.55	0.0012806	0.00286107	0.00432005	0.0053202	0.00625142	0.00685306	0.00716773	0.00726263	0.00739639	0.00749496	0.00746506	0.00777327	0.0078476	0.00775904	0.00806732	0.00806411	0.00818898	0.00818279	0.00844273	0.00829697	0.00830052	0.00847566	0.00835914	0.00856507	0.00863282	0.0085939	0.00856194
						-4.92789	0.24753	-0.21211	0.21966	-0.32511	-4.40657	0.85724	-0.3787	0.36722	-0.17252				0.12604	-0.19296		1496.52	0.00128351	0.00286246	0.00431706	0.00530948	0.0062399	0.00683373	0.00715117	0.00723951	0.00737147	0.00747238	0.00743538	0.00774583	0.00781973	0.00772898	0.00804054	0.00803607	0.00815825	0.00814719	0.00841147	0.00826011	0.0082644	0.00844191	0.00832186	0.0085227	0.00859571	0.00855766	0.00852735
						-4.90889	0.47601	-0.15722	0.37019	-0.28113	-4.38557	0.63882	-0.4477	0.33603	-0.19208				0.12404	-0.19347		1497.48	0.00128814	0.00286506	0.00431593	0.00530087	0.00623247	0.0068229	0.00714036	0.00722312	0.0073553	0.00745937	0.00741565	0.00772715	0.00780116	0.00770888	0.00802518	0.0080199	0.00813891	0.00812785	0.00839342	0.00823627	0.00824335	0.00841928	0.00829894	0.00849702	0.00857059	0.00853661	0.0085047
						-4.88889	0.57061	-0.30849	0.41627	-0.43318	-4.36457	0.50472	-0.46104	0.32313	-0.20023				0.12204	-0.19143		1498.44	0.0012936	0.00286914	0.00431534	0.00529354	0.00622582	0.00681548	0.00712952	0.00720883	0.00734184	0.00744841	0.0074	0.00770961	0.00778398	0.00769213	0.00801158	0.00800613	0.00812224	0.00811546	0.00837746	0.00821667	0.00822796	0.00839807	0.00828134	0.00847885	0.00854718	0.00852032	0.00848446
						-4.86889	0.29965	-0.29788	0.26112	-0.39505	-4.34257	0.54961	-0.48877	0.31146	-0.21604				0.12004	-0.19347		1499.41	0.00129882	0.00287448	0.00431404	0.00528674	0.00621728	0.00680705	0.00711487	0.00719193	0.00732593	0.00743321	0.00738236	0.00768731	0.0077619	0.00767273	0.00799247	0.00798719	0.00810002	0.00809907	0.00835437	0.00819344	0.00820784	0.00837053	0.0082585	0.00845714	0.00851654	0.00849843	0.00845864
						-4.84989	0.22121	-0.16271	0.25664	-0.27266	-4.32157	0.80826	-0.47355	0.32476	-0.22488				0.11804	-0.19449		1500.37	0.0013029	0.00288013	0.00431096	0.00527975	0.00620489	0.00679509	0.00709579	0.00716873	0.00730394	0.00740964	0.00735677	0.00765661	0.00773133	0.00764567	0.00796363	0.00795734	0.00806612	0.0080677	0.00831836	0.00816027	0.00817283	0.00833116	0.00821968	0.0084212	0.00847157	0.00846118	0.0084214
						-4.82989	0.16883	-0.23482	0.19873	-0.47097	-4.30057	0.73335	-0.26703	0.24324	-0.16537				0.11604	-0.19296		1501.34	0.0013056	0.00288559	0.00430594	0.00527308	0.00618872	0.00677945	0.00707492	0.00713775	0.00727523	0.00737805	0.00732035	0.00761807	0.00769287	0.00760939	0.00792641	0.00791621	0.00801895	0.00801516	0.00826948	0.00811557	0.0081172	0.00827946	0.00815879	0.00836508	0.00841102	0.00840407	0.00837218
						-4.80989	0.14719	-0.2739	0.14115	-0.43699	-4.27957	0.56244	-0.18629	0.1967	-0.14803				0.11404	-0.195		1502.3	0.00130771	0.00289036	0.00430017	0.00526821	0.00617133	0.00676424	0.00705853	0.00710254	0.00724447	0.00734421	0.00727566	0.00757801	0.00765332	0.00756857	0.00788868	0.00787035	0.00796455	0.00794468	0.00821637	0.00806549	0.00804463	0.00822298	0.00807923	0.00829271	0.00834243	0.00833241	0.00831801
						-4.79089	0.28237	-0.47467	0.25528	-0.50359	-4.25857	0.49668	-0.21547	0.22626	-0.15602				0.11204	-0.195		1503.27	0.00131155	0.00289509	0.00429736	0.00526885	0.00615976	0.00675851	0.00705755	0.00707341	0.00722337	0.0073222	0.00723466	0.00755174	0.00762875	0.00753722	0.00786816	0.00783744	0.00792131	0.00787541	0.00818063	0.00802871	0.00797373	0.00818186	0.00800091	0.00822479	0.00828831	0.00826753	0.00827942
						-4.77089	0.33947	-0.55457	0.49539	-0.63893	-4.23757	0.64512	-0.24314	0.32395	-0.18483				0.11004	-0.19755		1504.23	0.00132004	0.00290101	0.00430265	0.00527971	0.00616327	0.00677403	0.00708418	0.00706619	0.00722859	0.00733082	0.00721608	0.00755953	0.00764054	0.00753554	0.0078877	0.00784143	0.00791503	0.00783819	0.00819114	0.00803164	0.00793521	0.00818407	0.00795608	0.00819466	0.00828062	0.00824215	0.00828455
						-4.75089	0.29676	-0.48022	0.65739	-0.68744	-4.21657	0.75142	-0.27844	0.38116	-0.22671				0.10804	-0.19704		1505.19	0.0013352	0.00290939	0.00431959	0.00530304	0.00618805	0.00681701	0.00714327	0.00709205	0.00727055	0.00738121	0.00723435	0.00761364	0.00770078	0.0075772	0.00795944	0.0078977	0.00796379	0.00785874	0.00826525	0.00809149	0.00795378	0.00824729	0.00797148	0.00822844	0.00834148	0.00828094	0.00835103
						-4.73189	0.24671	-0.20568	0.60593	-0.32917	-4.19557	0.8818	-0.25676	0.51961	-0.21245				0.10604	-0.19602		1506.16	0.0013553	0.00292078	0.00434597	0.00533391	0.00622823	0.00687703	0.00721968	0.00714367	0.00733814	0.00745965	0.00728321	0.00769945	0.0077932	0.00765006	0.00806394	0.00799089	0.00805336	0.0079306	0.00838284	0.00819152	0.00802204	0.00835333	0.00804024	0.00831593	0.0084539	0.00837058	0.00845929
						-4.71189	0.17832	-0.1707	0.45558	-0.27366	-4.17357	0.8643	-0.22129	0.61645	-0.19555				0.10404	-0.19704		1507.12	0.00137482	0.00293395	0.0043726	0.00536037	0.00626546	0.0069273	0.00727997	0.00719279	0.00739761	0.00752714	0.00733252	0.00777452	0.00787226	0.00771518	0.00815069	0.00807356	0.0081352	0.00800924	0.00848426	0.00827928	0.00809489	0.00844651	0.0081152	0.00840484	0.0085587	0.00845605	0.00855123
						-4.69189	0.11825	-0.4579	0.27033	-0.66834	-4.15257	0.73596	-0.26545	0.58162	-0.25647				0.10204	-0.19602		1508.09	0.00138768	0.00294673	0.00438975	0.00537126	0.00628171	0.00694337	0.00729576	0.00721213	0.00741775	0.00754793	0.00735223	0.0077999	0.00789666	0.00773589	0.00817429	0.00810182	0.00816373	0.00804822	0.00851596	0.0083065	0.00812666	0.00847569	0.00814821	0.00844313	0.0086	0.00848471	0.00857492
						-4.67289	0.14617	-0.54429	0.316	-0.85718	-4.13157	0.91804	-0.28441	0.64552	-0.29868				0.10004	-0.19755		1509.05	0.00139283	0.00295731	0.00439469	0.005365	0.00627433	0.00692389	0.00726652	0.00719803	0.00739575	0.00751954	0.00733774	0.00777182	0.00786377	0.0077088	0.00813271	0.00807186	0.00813494	0.00803908	0.0084748	0.0082701	0.00811116	0.00843702	0.0081317	0.00842437	0.00857137	0.0084521	0.00852888
						-4.65289	0.23179	-0.33037	0.4005	-0.54432	-4.11057	0.89945	-0.29673	0.6167	-0.33238				0.09804	-0.19704		1510.01	0.0013931	0.00296486	0.00439153	0.00534847	0.00625386	0.00688617	0.00721402	0.00716708	0.00735235	0.00746663	0.00730675	0.00771636	0.00780267	0.00765842	0.00805871	0.00801324	0.00807904	0.00800682	0.00839892	0.00820342	0.00807521	0.00836569	0.00809254	0.00837979	0.00850852	0.0083932	0.00845173
						-4.63289	0.29686	-0.35113	0.44766	-0.44695	-4.08957	0.75002	-0.35784	0.57893	-0.39361				0.09606	-0.19857		1510.98	0.00139186	0.00296941	0.00438513	0.00532927	0.00623173	0.00684832	0.00716157	0.00713617	0.007309	0.00741471	0.00727685	0.00766075	0.00774308	0.00760926	0.00798638	0.0079562	0.00802626	0.00797556	0.00832649	0.00813957	0.00804366	0.00829654	0.00805661	0.00833907	0.00844673	0.0083409	0.0083803
						-4.61389	0.20968	-0.36398	0.38314	-0.36736	-4.06857	0.87207	-0.46755	0.67156	-0.47869				0.09404	-0.19755		1511.94	0.00139092	0.00297117	0.00437811	0.00531198	0.0062134	0.0068193	0.00712138	0.00711292	0.00727557	0.00737572	0.00725445	0.00761748	0.00769861	0.00757176	0.00793211	0.00791402	0.00798853	0.00795288	0.00827414	0.00809198	0.00802349	0.00824433	0.00803124	0.00831114	0.00840026	0.0083061	0.00832925
						-4.59389	0.18302	-0.28406	0.44407	-0.3164	-4.04757	0.88624	-0.49969	0.63699	-0.50047				0.09208	-0.19806		1512.91	0.00139082	0.00297054	0.00437126	0.00529813	0.00620023	0.00680092	0.00709668	0.00709739	0.00725309	0.00735134	0.00723867	0.00758878	0.00767119	0.00754627	0.00789907	0.00788805	0.00796607	0.00793599	0.00824292	0.00806079	0.00801056	0.00820992	0.00801294	0.00829256	0.00836889	0.00828577	0.00829806
						-4.57389	0.14958	-0.32636	0.38153	-0.31184	-4.02657	0.69562	-0.38556	0.61325	-0.39438				0.09004	-0.20112		1513.87	0.00139167	0.00296802	0.00436475	0.00528823	0.00619162	0.00679224	0.00708627	0.00708823	0.0072399	0.00733963	0.00722728	0.00757285	0.00765846	0.0075307	0.00788518	0.0078756	0.00795507	0.00792102	0.0082292	0.00804286	0.00799979	0.00819034	0.00799758	0.00827855	0.00834903	0.00827463	0.00828234
						-4.55489	0.15451	-0.33901	0.39054	-0.2599	-4.00457	0.48275	-0.35277	0.4816	-0.39529				0.08805	-0.20061		1514.84	0.00139422	0.00296435	0.00435928	0.00528255	0.00618758	0.00679161	0.00708795	0.00708461	0.00723502	0.00733878	0.00721958	0.00756885	0.00765877	0.00752387	0.00788827	0.00787487	0.00795371	0.00790729	0.00823019	0.00803685	0.00798987	0.00818452	0.00798514	0.00826833	0.00833984	0.008271	0.00828034
						-4.53489	0.21278	-0.30089	0.49195	-0.28669	-3.98357	0.39459	-0.41145	0.38644	-0.52124				0.08604	-0.20214		1515.8	0.0013985	0.0029604	0.00435549	0.00528136	0.00618798	0.00679731	0.00709884	0.00708602	0.00723747	0.00734701	0.00721594	0.00757547	0.00767054	0.00752527	0.00790592	0.0078844	0.00796095	0.00789635	0.00824388	0.0080427	0.00798242	0.00819262	0.00797816	0.00826425	0.00834215	0.00827554	0.0082921
						-4.51489	0.20478	-0.42548	0.39759	-0.39179	-3.96257	0.37769	-0.33306	0.38481	-0.43128				0.08405	-0.19959		1516.76	0.00140486	0.00295719	0.00435415	0.00528488	0.00619252	0.00680731	0.0071159	0.00709182	0.0072464	0.00736263	0.00721703	0.00759163	0.00769164	0.00753453	0.00793506	0.00790262	0.00797603	0.00789044	0.0082688	0.00806052	0.00798002	0.00821459	0.00797964	0.00826909	0.00835702	0.00828972	0.0083182
						-4.49589	0.18987	-0.29019	0.36065	-0.2505	-3.94157	0.37229	-0.33472	0.40523	-0.41365				0.08206	-0.20214		1517.73	0.00141271	0.00295561	0.00435526	0.0052924	0.00619984	0.00681863	0.00713448	0.00709953	0.00725889	0.00738153	0.00722111	0.00761306	0.00771746	0.00754851	0.00796988	0.00792513	0.00799536	0.00788845	0.00829973	0.00808656	0.00798253	0.00824661	0.00798889	0.00828144	0.00838116	0.00831085	0.00835494
						-4.47589	0.16584	-0.17477	0.33468	-0.19009	-3.92057	0.47939	-0.44978	0.5876	-0.4961				0.08005	-0.20265		1518.69	0.00142105	0.0029564	0.0043583	0.00530247	0.00620786	0.00682796	0.00715021	0.00710593	0.00727126	0.00739921	0.00722587	0.00763466	0.00774206	0.00756311	0.00800332	0.00794649	0.0080142	0.00788817	0.00833035	0.00811506	0.00798794	0.0082822	0.00800267	0.00829754	0.00840919	0.00833431	0.00839614
						-4.45589	0.10282	-0.27975	0.24381	-0.30575	-3.89957	0.44494	-0.47548	0.56241	-0.49754				0.07804	-0.20316		1519.66	0.00142826	0.0029596	0.00436161	0.00531244	0.00621366	0.0068316	0.00715785	0.00710707	0.00727849	0.00740959	0.00722703	0.00764898	0.00775743	0.00757207	0.00802625	0.00795907	0.00802529	0.00788496	0.0083513	0.00813668	0.00799118	0.00831088	0.00801386	0.0083091	0.00843109	0.00835163	0.00843047
						-4.43689	0.07811	-0.33216	0.28642	-0.2885	-3.87857	0.32525	-0.52683	0.40961	-0.64269				0.07606	-0.20622		1520.62	0.00143271	0.00296478	0.00436352	0.00531918	0.00621423	0.00682653	0.00715347	0.00709961	0.00727599	0.00740734	0.00722059	0.00764951	0.00775634	0.00756954	0.00803087	0.00795603	0.00802216	0.00787417	0.00835398	0.00814203	0.00798652	0.00832204	0.008015	0.00830794	0.00843706	0.00835429	0.00844588
						-4.41689	0.1449	-0.36675	0.35851	-0.32091	-3.85757	0.33154	-0.49137	0.40559	-0.64909				0.07406	-0.20673		1521.59	0.00143331	0.00297084	0.0043623	0.00531951	0.00620713	0.00681099	0.00713426	0.00708143	0.00725985	0.00738865	0.00720321	0.00763132	0.00773343	0.007551	0.00801134	0.00793197	0.00799977	0.00785207	0.00833157	0.00812354	0.00796867	0.00830706	0.00799976	0.00828707	0.00841849	0.00833543	0.00843189
						-4.39689	0.17375	-0.36734	0.34563	-0.37204	-3.83557	0.29319	-0.44285	0.37713	-0.5397				0.07204	-0.20673		1522.55	0.00143047	0.00297691	0.00435739	0.0053118	0.00619199	0.00678537	0.00710069	0.00705303	0.00722967	0.00735329	0.00717449	0.00759411	0.00768857	0.0075163	0.00796716	0.00788714	0.00795777	0.00781862	0.00828304	0.00807983	0.00793617	0.00826355	0.00796666	0.00824521	0.00837333	0.00829386	0.0083851
						-4.37789	0.15561	-0.3313	0.29242	-0.36618	-3.81457	0.22941	-0.57711	0.31067	-0.63895				0.07003	-0.20673		1523.51	0.00142535	0.00298207	0.00434957	0.0052967	0.0061702	0.00675256	0.00705662	0.00701798	0.00718875	0.00730596	0.00713805	0.00754304	0.00762797	0.00747029	0.00790451	0.00782731	0.00790191	0.00777834	0.00821531	0.00801762	0.00789342	0.00819831	0.00792103	0.00818895	0.00830836	0.00823649	0.00831227
						-4.35789	0.12826	-0.17818	0.23998	-0.23154	-3.79357	0.29093	-0.55388	0.37143	-0.60129				0.06806	-0.20827		1524.48	0.00141969	0.00298632	0.00434036	0.00527685	0.0061451	0.00671701	0.00700799	0.00698093	0.00714277	0.00725341	0.00709888	0.00748612	0.00756082	0.00741998	0.00783267	0.00776153	0.00784079	0.00773734	0.008139	0.00794713	0.00784717	0.00812219	0.00787094	0.00812781	0.00823403	0.00817291	0.00822556
						-4.33789	0.14487	-0.16871	0.31154	-0.18727	-3.77257	0.33537	-0.45728	0.42311	-0.48478				0.06603	-0.20827		1525.44	0.00141477	0.00298988	0.0043314	0.0052555	0.00611941	0.00668251	0.00696028	0.00694563	0.00709679	0.00720213	0.00706157	0.00743076	0.00749587	0.00737211	0.00776082	0.00769795	0.00778182	0.00770035	0.00806439	0.00787847	0.00780327	0.00804624	0.00782346	0.00807021	0.00816089	0.00811201	0.00813798
						-4.31889	0.18294	-0.30048	0.41146	-0.33214	-3.75157	0.26323	-0.61029	0.34041	-0.61573				0.06405	-0.20827		1526.41	0.00141098	0.00299328	0.0043233	0.00523505	0.00609484	0.0066509	0.00691666	0.00691344	0.00705388	0.00715544	0.00702779	0.0073807	0.0074378	0.00732917	0.00769402	0.00764055	0.0077285	0.00766744	0.00799664	0.00781658	0.00776336	0.0079763	0.00778063	0.00801847	0.00809366	0.00805679	0.0080566
						-4.29889	0.24205	-0.32187	0.58323	-0.31373	-3.73057	0.2716	-0.55474	0.34549	-0.57985				0.06204	-0.2098		1527.37	0.00140771	0.00299685	0.0043159	0.00521697	0.00607205	0.00662251	0.0068783	0.00688427	0.00701502	0.0071143	0.00699764	0.00733716	0.00738816	0.00729138	0.00763447	0.00759047	0.00768125	0.00763726	0.00793741	0.00776277	0.00772646	0.00791436	0.00774162	0.00797164	0.00803359	0.00800684	0.0079842
						-4.27889	0.2705	-0.25734	0.60152	-0.27024	-3.70957	0.32489	-0.40058	0.39801	-0.46917				0.06004	-0.21031		1528.34	0.00140446	0.00300091	0.00430889	0.00520166	0.0060509	0.00659707	0.00684536	0.00685785	0.00698047	0.0070787	0.00697009	0.00729989	0.00734675	0.00725742	0.00758263	0.00754732	0.00763948	0.00760774	0.00788645	0.00771633	0.00769099	0.00786045	0.00770478	0.00792773	0.0079801	0.0079604	0.00792109
						-4.25989	0.22929	-0.19088	0.4523	-0.24951	-3.68857	0.26881	-0.37613	0.34656	-0.4394				0.05805	-0.21031		1529.3	0.00140083	0.00300498	0.00430138	0.00518855	0.00603096	0.00657381	0.00681729	0.00683363	0.00694992	0.00704796	0.00694409	0.00726765	0.00731219	0.00722561	0.0075382	0.00750977	0.00760196	0.00757741	0.00784232	0.00767593	0.0076555	0.00781367	0.0076686	0.00788448	0.00793191	0.00791576	0.00786609
						-4.23989	0.2558	-0.28629	0.58338	-0.37889	-3.66657	0.24617	-0.37896	0.31899	-0.45302				0.05604	-0.21133		1530.26	0.00139686	0.00300883	0.00429308	0.00517691	0.00601209	0.00655204	0.00679322	0.00681155	0.00692296	0.00702112	0.00691864	0.00723918	0.00728305	0.0071942	0.00750044	0.00747632	0.00756744	0.00754546	0.00780331	0.00763999	0.00761904	0.00777302	0.00763214	0.00784082	0.00788806	0.00787181	0.00781801
						-4.21989	0.29319	-0.3741	0.77408	-0.48338	-3.64557	0.31817	-0.43973	0.39948	-0.57253				0.05403	-0.21184		1531.23	0.00139319	0.00301223	0.00428396	0.0051659	0.00599396	0.00653091	0.00677209	0.00679096	0.00689841	0.00699664	0.00689251	0.00721246	0.00725666	0.00716151	0.00746794	0.00744502	0.007534	0.00751046	0.00776695	0.00760665	0.00758028	0.00773664	0.00759408	0.00779559	0.00784684	0.00782705	0.00777527
						-4.20089	0.20526	-0.33752	0.60475	-0.51323	-3.62457	0.34696	-0.41669	0.42243	-0.56305				0.05205	-0.2149		1532.19	0.00139064	0.00301491	0.00427433	0.00515523	0.00597657	0.00650997	0.00675336	0.00677137	0.00687525	0.00697333	0.00686479	0.00718594	0.00723103	0.0071266	0.00743946	0.00741381	0.00749986	0.00747115	0.00773113	0.00757416	0.00753822	0.00770291	0.00755322	0.00774774	0.00780671	0.00778013	0.00773639
						-4.18089	0.12835	-0.26342	0.44563	-0.4906	-3.60357	0.39051	-0.32412	0.47652	-0.40849				0.05007	-0.21592		1533.16	0.00139011	0.00301708	0.00426506	0.0051454	0.00596046	0.00648937	0.00673717	0.00675219	0.00685284	0.00695055	0.00683524	0.00715848	0.00720486	0.00708955	0.00741438	0.0073818	0.00746403	0.00742641	0.00769496	0.00754167	0.00749222	0.00767098	0.0075086	0.00769699	0.00776668	0.00773053	0.00770132
						-4.16089	0.11217	-0.15311	0.33423	-0.27675	-3.58257	0.37702	-0.2477	0.46303	-0.33057				0.04806	-0.21643		1534.12	0.00139222	0.00301934	0.00425745	0.00513787	0.00594716	0.00647091	0.00672528	0.00673418	0.00683211	0.0069294	0.00680533	0.00713172	0.00717941	0.00705274	0.00739444	0.00735031	0.00742776	0.00737714	0.00766052	0.00751025	0.00744359	0.00764186	0.0074611	0.00764488	0.00772785	0.00767952	0.0076716
						-4.14189	0.1012	-0.18099	0.24488	-0.27029	-3.56157	0.26437	-0.24176	0.3131	-0.34193				0.04604	-0.21796		1535.09	0.00139705	0.00302212	0.00425311	0.00513491	0.00593965	0.00645847	0.00672159	0.00672064	0.00681722	0.00691425	0.00677963	0.0071109	0.00715999	0.00702217	0.00738554	0.00732518	0.00739696	0.00732918	0.00763543	0.00748583	0.00739823	0.00762166	0.00741657	0.00759783	0.00769703	0.00763399	0.00765391
						-4.12189	0.12251	-0.29814	0.32114	-0.43295	-3.54057	0.23696	-0.26968	0.26755	-0.42829				0.04407	-0.22		1536.05	0.00140465	0.00302589	0.00425414	0.00513958	0.00594234	0.0064582	0.00673264	0.00671752	0.00681566	0.00691327	0.00676622	0.00710569	0.00715641	0.00700799	0.00739781	0.00731722	0.00738295	0.0072942	0.0076332	0.00747931	0.00736758	0.00762184	0.00738652	0.00756855	0.00768681	0.00760691	0.00765991
						-4.10189	0.24052	-0.34291	0.52947	-0.46483	-3.51957	0.27453	-0.24502	0.29691	-0.41425				0.04206	-0.22153		1537.01	0.00141528	0.00303085	0.00426302	0.0051548	0.00596039	0.00647766	0.00676604	0.00673329	0.00683704	0.00693665	0.0067756	0.00712869	0.00718163	0.00702309	0.00744425	0.00734058	0.00740101	0.00728887	0.00767116	0.0075058	0.00736771	0.0076578	0.00738795	0.00757504	0.00771456	0.00761657	0.00770499
						-4.08289	0.36313	-0.30253	0.55635	-0.42758	-3.49757	0.32949	-0.2697	0.37582	-0.40078				0.04008	-0.22153		1537.98	0.00142895	0.00303717	0.00428149	0.0051824	0.00599777	0.00652254	0.00682676	0.00677493	0.00688938	0.00699283	0.00681693	0.00719047	0.00724644	0.00707823	0.0075345	0.00740734	0.00746458	0.00732941	0.00776327	0.00757789	0.00741391	0.00774284	0.00743718	0.00763392	0.00779577	0.00768015	0.0078017
						-4.06289	0.52202	-0.26813	0.71105	-0.45616	-3.47657	0.31227	-0.22341	0.35084	-0.3281				0.03804	-0.22357		1538.94	0.0014443	0.00304448	0.00430923	0.00522039	0.00605294	0.00659076	0.00691103	0.00684188	0.00697105	0.0070796	0.00689043	0.00728996	0.00734906	0.00717309	0.00766404	0.00751683	0.00757349	0.00741947	0.00790666	0.00769469	0.00750885	0.00787531	0.0075374	0.00774758	0.00792981	0.00779931	0.00794633
						-4.04289	0.36586	-0.19087	0.64083	-0.34968	-3.45557	0.32545	-0.20412	0.3442	-0.30966				0.03604	-0.22561		1539.91	0.00145899	0.0030525	0.00434196	0.00526185	0.00611515	0.00666833	0.00700106	0.00691922	0.00706415	0.00717722	0.00697962	0.00740542	0.00746645	0.00728702	0.00780444	0.00764479	0.00770292	0.00753771	0.00806878	0.0078292	0.00762987	0.00802618	0.00766505	0.00788943	0.00808646	0.00794608	0.00810668
						-4.02389	0.20017	-0.19398	0.48715	-0.36131	-3.43457	0.30555	-0.21566	0.32374	-0.35287				0.03405	-0.22612		1540.87	0.00146909	0.00306072	0.00437178	0.00529586	0.00616603	0.00673061	0.007068	0.00698023	0.00713694	0.00725092	0.00705399	0.00749793	0.00755768	0.00738187	0.00790885	0.00774728	0.00780703	0.00764022	0.00819327	0.00793351	0.00773223	0.00814395	0.00777324	0.00800823	0.00821049	0.00806705	0.0082274
						-4.00389	0.2981	-0.22083	0.72597	-0.3946	-3.41357	0.24485	-0.213	0.27787	-0.36098				0.03205	-0.22867		1541.84	0.00147225	0.00306933	0.00439219	0.00531365	0.00619012	0.006757	0.00708833	0.00700256	0.00716335	0.00727243	0.00708732	0.0075339	0.00758859	0.00742471	0.00793882	0.0077869	0.00784643	0.0076885	0.00823326	0.00796755	0.00777731	0.00818513	0.00782084	0.00805943	0.00825466	0.00811613	0.00826325
						-3.98389	0.42969	-0.20523	0.99844	-0.33269	-3.39257	0.21018	-0.27306	0.26575	-0.3992				0.03004	-0.22918		1542.8	0.00146941	0.00307898	0.00440217	0.00531487	0.00618612	0.00674611	0.0070613	0.00698614	0.00714247	0.0072416	0.00707842	0.00751038	0.00755805	0.00741193	0.00789421	0.0077611	0.00781894	0.00767988	0.00818697	0.00793063	0.00776322	0.00814786	0.00780547	0.00804049	0.00821673	0.00809082	0.00821391
						-3.96489	0.22411	-0.2676	0.55098	-0.36117	-3.37157	0.18082	-0.32254	0.23177	-0.40499				0.02805	-0.2302		1543.76	0.00146458	0.00309019	0.00440659	0.00530675	0.00616619	0.00671495	0.00700747	0.00695115	0.00709742	0.00718477	0.00704918	0.00745462	0.00749606	0.00736883	0.00781012	0.00770084	0.0077578	0.00764587	0.00809568	0.00785883	0.00772286	0.0080703	0.00776169	0.00798924	0.00813719	0.00803039	0.00812162
						-3.94489	0.11819	-0.33742	0.26623	-0.42841	-3.35057	0.20434	-0.39594	0.23026	-0.38994				0.02606	-0.23429		1544.73	0.00146117	0.00310285	0.00441066	0.00529761	0.00614447	0.00668346	0.00695115	0.00692012	0.00705461	0.00713152	0.00702403	0.0073986	0.0074369	0.00732527	0.00772696	0.00764222	0.0077007	0.00762095	0.00800679	0.00779283	0.00769183	0.00799539	0.00772706	0.00794704	0.00806209	0.00797839	0.00803334
						-3.92489	0.15878	-0.30053	0.33642	-0.31154	-3.32857	0.21331	-0.4262	0.20461	-0.3683				0.02405	-0.23531		1545.69	0.0014606	0.00311596	0.00441671	0.00529199	0.00612926	0.00666282	0.0069069	0.00690413	0.00702784	0.00709685	0.00701458	0.00736013	0.00739873	0.00729757	0.00766733	0.00760456	0.00766701	0.00762005	0.00794592	0.00775305	0.00768529	0.00794613	0.00771836	0.00793256	0.00801511	0.00795571	0.00797401
						-3.90589	0.13026	-0.27052	0.31173	-0.26554	-3.30757	0.24092	-0.27814	0.21778	-0.27006				0.02206	-0.23531		1546.66	0.00146238	0.0031287	0.0044246	0.00529072	0.00612101	0.00665447	0.00687784	0.00690247	0.00701773	0.0070812	0.00701953	0.00734105	0.00738239	0.00728671	0.00763383	0.00758888	0.00765653	0.00763839	0.00791489	0.00773933	0.00769859	0.00792354	0.00773128	0.00794203	0.0079964	0.00795968	0.00794505
						-3.88589	0.13398	-0.19904	0.26047	-0.22585	-3.28657	0.32712	-0.28731	0.26461	-0.24266				0.02006	-0.23888		1547.62	0.00146521	0.00314017	0.00443272	0.00529246	0.00611742	0.00665449	0.00686116	0.00690933	0.00701829	0.00707801	0.00703197	0.00733567	0.00738053	0.0072869	0.00761939	0.00758794	0.00766016	0.00766394	0.00790409	0.0077419	0.0077199	0.00791878	0.00775364	0.0079626	0.00799586	0.00797832	0.007937
						-3.86589	0.1958	-0.18921	0.32553	-0.22605	-3.26557	0.28461	-0.39755	0.2346	-0.31943				0.01808	-0.23837		1548.58	0.00146806	0.00314976	0.00443957	0.00529558	0.0061154	0.00665852	0.00685287	0.00691852	0.00702272	0.00708015	0.00704503	0.00733686	0.00738475	0.00729194	0.00761529	0.00759341	0.00766864	0.00768539	0.00790256	0.0077508	0.00773844	0.00792221	0.00777409	0.00798207	0.00800257	0.00799931	0.00793953
[truncated: 2,026 more rows]
[truncated: 58 more columns]

## Sheet: Figure 5
Figure 5c					Figure 5d					Figure 5g					Figure 5h
[truncated: 181 more rows]

## Sheet: Figure 6
Figure 6h									Figure 6i					Figure 6j					Figure 6m
[truncated: 181 more rows]

## Sheet: Figure 7
Figure 7c					Figure 7d					Figure 7f							Figure 7g
[truncated: 560 more rows]

[truncated: 7 more sheets: Figure 8, Figure S2-S3, Figure S8-11, Figure S12-17, Figure S22-S25, Figure S26-35, Figure S37-39]
